# Supplementary material for: Expression of full-length dystrophin reverses muscular dystrophy defects in young and old mdx4cv mice
Source: J Clin Invest. 2025 Jun 10;135(15):e189075. doi: 10.1172/JCI189075 (PMC12321383; doi:10.1172/JCI189075)
Supplement: Supporting data values [file jci-135-189075-s194.xlsx]

## Sheet: Figure 1D
	Tibialis anterior			Hearts			Diaphragms
	WT	Low dose	Mid dose	WT	Low dose	Mid dose	WT	Low dose	Mid dose
Sample1	110	6	21	97	29	67	134	17	36
Sample2	129	27	48	52	41	54	38	17	30
Sample3	103	17	34	96	53	88	124	23	41
Sample4	85	17	25	160	37	39	82	19	30
Sample5	88	10	38	91	21	76	121	15	46
Sample6	86	17	23	103	18	90

## Sheet: Figure 2B
	WT	Saline	Low dose	High dose
Sample1	98.8468	0.364299	35.2821	61.9863
Sample2	97.8655	0	29.8604	53.038
Sample3	100	0.069541	42.998	46.6281
Sample4	98.0861	0	32.4295	44.5
Sample5	97.3324	0.787766	38.371	53.5899

## Sheet: Figure 2C
	WT	Saline	Low dose	High dose
Sample1	4	80	67	79
Sample2	5	83	72	71
Sample3	0	77	81	60
Sample4	1	78	78	68
Sample5	8	94	80	75
Sample6	4		55	75

## Sheet: Figure 2D
WT					Saline					Low dose					Medium dose
Sample1	Sample2	Sample3	Sample4	Sample5	Sample1	Sample2	Sample3	Sample4	Sample5	Sample1	Sample2	Sample3	Sample4	Sample5	Sample1	Sample2	Sample3	Sample4	Sample5
417.409	397.487	374.719	180.245	609.986	19.2	19.84	106.25	66.406	35.1003	42.6895	50.2788	193.526	86.3277	47.4328	113.839	216.294	64.5086	66.406	22.7678
421.203	436.382	380.411	188.783	735.209	27.52	19.84	107.198	95.8143	44.5869	71.1492	62.6113	195.423	98.6603	70.2006	147.042	258.035	66.406	72.0979	95.8143
423.101	475.277	433.536	222.934	851.894	28.16	25.6	142.298	114.787	47.4328	83.4818	85.3791	217.242	130.915	73.9952	157.477	295.032	67.3546	89.1737	103.404
444.92	481.918	443.023	231.472	954.348	28.16	28.8	146.093	127.12	48.3815	88.2251	99.6089	233.37	131.863	84.4304	171.707	295.981	73.0466	97.7116	135.658
451.561	500.891	515.12	328.235	1018.86	32.64	33.28	148.939	150.836	50.2788	96.763	105.301	240.01	133.761	92.9683	207.756	314.005	84.4304	117.633	152.734
458.201	531.248	534.094	339.619	1019.81	32.64	39.68	158.426	161.272	53.1248	105.301	108.147	246.651	141.35	99.6089	211.55	358.592	85.3791	117.633	167.912
460.098	542.632	546.426	351.952	1040.68	37.12	42.24	167.912	177.399	54.0734	107.198	110.993	256.137	153.682	104.352	227.678	361.438	92.0197	117.633	187.834
465.79	546.426	553.067	375.668	1061.55	38.4	49.92	193.526	207.756	57.868	118.582	110.993	279.854	193.526	117.633	235.267	370.925	92.9683	119.531	194.475
473.38	552.118	553.067	383.257	1081.47	38.4	53.76	199.218	236.215	58.8167	125.223	111.941	325.389	199.218	121.428	267.521	375.668	106.25	119.531	241.907
486.661	570.143	558.759	399.384	1131.75	40.32	56.96	205.858	244.753	64.5086	129.966	119.531	333.927	211.55	141.35	271.316	392.744	107.198	119.531	248.548
488.558	596.705	568.245	400.333	1186.77	40.32	59.52	210.602	251.394	64.5086	134.709	137.555	352.9	224.832	181.193	311.159	438.279	121.428	122.377	283.648
513.223	608.089	583.424	417.409	1221.87	42.24	60.8	211.55	270.367	65.4573	142.298	156.528	354.798	231.472	195.423	312.108	456.304	129.966	124.274	286.494
515.12	624.216	590.064	433.536	1230.41	44.16	62.72	221.986	282.7	70.2006	152.734	157.477	361.438	249.497	223.883	312.108	478.123	134.709	129.017	286.494
515.12	629.908	592.91	435.433	1256.97	45.44	64.64	223.883	294.084	72.0979	161.272	164.118	365.233	267.521	227.678	316.851	495.199	135.658	132.812	294.084
515.12	630.857	593.859	454.406	1263.61	45.44	67.2	231.472	294.084	73.9952	173.604	170.758	389.898	291.238	255.189	321.595	581.526	155.58	134.709	304.519
516.069	646.984	594.808	463.893	1273.1	49.28	68.48	235.267	295.032	78.7385	176.45	173.604	394.641	293.135	274.162	340.568	594.808	164.118	145.144	314.954
517.966	648.881	601.448	464.842	1287.33	49.28	69.76	236.215	303.57	81.5845	179.296	190.68	415.512	308.313	279.854	347.208	614.729	167.912	147.042	325.389
524.607	648.881	601.448	468.636	1305.35	50.56	69.76	262.778	316.851	87.2764	193.526	191.629	426.895	313.057	337.722	354.798	618.524	177.399	160.323	327.286
526.504	705.8	608.089	473.38	1312.94	52.48	78.08	264.675	328.235	89.1737	206.807	194.475	451.561	317.8	349.106	361.438	622.319	185.937	164.118	333.927
531.248	719.082	611.883	481.918	1329.07	54.4	83.84	312.108	328.235	94.8657	221.986	200.167	451.561	333.927	359.541	373.771	636.549	186.885	171.707	346.26
538.837	746.593	616.627	481.918	1337.61	55.04	85.12	316.851	353.849	97.7116	222.934	204.91	452.509	335.824	404.128	375.668	654.573	200.167	184.988	351.952
542.632	765.566	617.575	484.763	1367.96	55.04	88.32	322.543	369.027	98.6603	229.575	207.756	461.996	354.798	427.844	380.411	662.162	208.704	184.988	356.695
547.375	771.258	627.062	485.712	1382.19	57.6	94.08	329.184	369.976	99.6089	236.215	208.704	467.688	374.719	444.92	388.949	664.06	211.55	185.937	367.13
550.221	786.436	627.062	488.558	1383.14	60.16	96.64	346.26	375.668	100.558	240.01	209.653	477.174	388.001	453.458	397.487	665.957	223.883	186.885	398.436
565.399	820.588	634.651	505.634	1396.42	62.08	99.84	349.106	386.103	105.301	240.959	216.294	480.969	389.898	455.355	400.333	702.006	235.267	187.834	421.203
571.091	828.177	636.549	511.326	1402.11	63.36	101.76	351.003	388.001	106.25	242.856	218.191	498.045	400.333	464.842	410.768	707.698	239.061	192.577	434.485
575.835	830.074	637.497	514.172	1414.45	64.64	119.04	366.181	436.382	106.25	247.599	225.78	498.993	406.025	466.739	423.101	709.595	247.599	195.423	439.228
577.732	832.92	661.214	516.069	1414.45	67.84	122.88	368.079	460.098	107.198	249.497	241.907	515.12	410.768	480.02	445.869	723.825	258.983	199.218	441.125
577.732	841.458	665.008	517.966	1423.93	67.84	126.08	377.565	473.38	109.096	251.394	244.753	535.991	430.69	523.658	451.561	745.644	268.47	201.115	442.074
579.629	844.304	675.443	525.556	1425.83	69.12	128	386.103	501.839	113.839	253.291	253.291	538.837	441.125	542.632	457.252	771.258	294.084	214.396	462.944
580.578	853.791	676.392	530.299	1434.37	71.04	128	388.001	528.402	113.839	255.189	253.291	553.067	441.125	626.113	459.15	793.077	316.851	215.345	468.636
584.372	859.483	682.084	533.145	1435.32	71.04	135.04	396.538	540.734	116.685	269.418	258.035	570.143	456.304	638.446	461.047	795.923	330.132	217.242	492.353
591.013	879.405	686.827	536.94	1438.16	71.68	141.44	410.768	551.169	128.069	294.084	258.983	570.143	491.404	653.624	463.893	812.999	339.619	217.242	515.12
600.5	883.199	686.827	545.477	1442.91	72.32	142.72	423.101	556.861	130.915	306.416	263.727	571.091	498.045	689.673	467.688	829.126	349.106	222.934	515.12
602.397	896.48	691.571	548.323	1445.75	72.32	148.48	430.69	561.605	132.812	326.338	290.289	576.783	508.48	701.057	467.688	830.074	363.335	223.883	526.504
606.192	907.864	694.417	551.169	1459.03	72.96	151.68	430.69	577.732	138.504	333.927	312.108	581.526	510.377	740.901	469.585	857.585	389.898	232.421	530.299
606.192	913.556	694.417	553.067	1477.06	73.6	152.32	432.587	595.756	138.504	353.849	314.954	592.91	523.658	752.285	470.534	871.815	392.744	233.37	553.067
612.832	936.324	699.16	561.605	1478.01	73.6	156.8	435.433	603.346	142.298	357.644	317.8	594.808	542.632	758.925	477.174	871.815	394.641	238.113	572.989
624.216	944.862	704.852	567.297	1484.65	77.44	161.92	450.612	610.935	144.196	359.541	327.286	605.243	544.529	774.104	478.123	875.61	405.076	240.01	600.5
630.857	971.424	709.595	568.245	1484.65	80	182.4	450.612	638.446	147.042	362.387	328.235	609.986	555.913	780.744	494.25	879.405	412.666	241.907	604.294
639.394	980.911	726.671	578.68	1503.62	81.28	183.68	469.585	640.343	153.682	366.181	333.927	611.883	561.605	789.282	500.891	882.251	424.049	247.599	636.549
664.06	985.654	739.003	578.68	1504.57	81.92	187.52	472.431	662.162	154.631	368.079	334.876	612.832	565.399	849.048	504.685	884.148	446.817	248.548	645.086
672.597	1000.83	749.439	584.372	1514.06	82.56	191.36	479.072	687.776	155.58	369.027	344.362	615.678	566.348	868.969	526.504	895.532	456.304	252.343	648.881
682.084	1004.63	753.233	590.064	1537.77	84.48	198.4	488.558	689.673	157.477	369.027	356.695	625.165	577.732	873.713	530.299	898.378	461.047	258.983	651.727
683.033	1016.96	761.771	590.064	1554.85	84.48	199.68	499.942	704.852	158.426	416.46	364.284	626.113	591.962	893.634	533.145	908.813	476.226	279.854	657.419
683.981	1019.81	767.463	590.064	1590.9	85.76	209.92	503.737	706.749	167.912	419.306	368.079	630.857	608.089	909.762	579.629	909.762	476.226	290.289	659.316
687.776	1031.19	776.95	594.808	1590.9	90.88	211.2	505.634	710.544	168.861	428.793	388.949	641.292	630.857	929.683	580.578	916.402	497.096	293.135	663.111
691.571	1035.93	779.796	595.756	1611.77	92.8	220.16	516.069	729.517	169.81	435.433	400.333	643.189	631.805	1077.67	600.5	921.145	514.172	295.032	666.906
696.314	1040.68	803.512	596.705	1648.77	92.8	222.72	519.864	741.849	171.707	456.304	401.282	648.881	633.703	1078.62	600.5	925.889	537.888	302.621	677.341
697.263	1050.16	809.204	600.5	1658.25	97.28	225.28	535.042	747.541	172.655	469.585	402.23	681.135	642.24	1085.26	633.703	960.989	541.683	303.57	695.365
700.109	1057.75	812.999	608.089	1660.15	101.76	238.08	536.94	760.823	179.296	471.482	403.179	683.981	642.24	1143.13	648.881	961.938	545.477	303.57	696.314
700.109	1066.29	812.999	612.832	1664.89	102.4	243.84	545.477	772.206	181.193	473.38	404.128	702.006	643.189	1164	650.778	992.295	647.932	314.005	707.698
702.954	1072.93	819.639	614.729	1672.48	106.24	249.6	557.81	776.001	182.142	480.969	405.076	708.646	648.881	1198.15	650.778	1003.68	655.522	314.954	732.363
705.8	1077.67	824.383	614.729	1678.17	108.16	250.88	580.578	797.82	184.039	489.507	410.768	712.441	665.008	1200.05	654.573	1037.83	675.443	329.184	736.157
707.698	1095.7	828.177	616.627	1679.12	110.08	253.44	581.526	817.742	192.577	491.404	411.717	714.338	689.673	1210.49	655.522	1038.78	689.673	329.184	748.49
707.698	1108.98	829.126	617.575	1682.92	110.72	255.36	600.5	831.023	194.475	493.301	413.614	714.338	692.519	1236.1	659.316	1055.85	717.184	332.978	751.336
720.979	1117.52	835.766	619.473	1692.4	112.64	256	609.037	837.664	197.321	498.045	429.741	728.568	695.365	1238.95	676.392	1060.6	766.514	334.876	773.155
728.568	1127	853.791	624.216	1733.2	113.28	259.2	622.319	855.688	198.269	506.583	438.279	736.157	706.749	1246.53	692.519	1063.44	767.463	337.722	782.642
731.414	1136.49	860.431	628.011	1746.48	114.56	264.32	666.906	875.61	198.269	510.377	442.074	754.182	714.338	1246.53	701.057	1067.24	836.715	342.465	824.383
736.157	1141.23	861.38	628.959	1756.91	121.6	266.88	682.084	886.045	199.218	517.018	447.766	757.977	722.876	1248.43	701.057	1090.01	837.664	350.054	826.28
740.901	1154.51	867.072	629.908	1761.66	122.88	270.08	682.084	891.737	202.064	523.658	452.509	759.874	735.209	1254.12	704.852	1090.95	894.583	354.798	844.304
742.798	1164	869.918	631.805	1768.3	123.52	274.56	692.519	891.737	206.807	549.272	453.458	760.823	739.952	1273.1	708.646	1093.8	906.916	356.695	849.048
743.747	1170.64	871.815	631.805	1787.27	124.16	275.84	696.314	906.916	208.704	551.169	456.304	761.771	742.798	1275.94	709.595	1094.75	916.402	361.438	860.431
748.49	1176.33	882.251	632.754	1790.11	128	276.48	701.057	907.864	210.602	554.964	461.047	775.052	752.285	1312.94	724.774	1096.65	944.862	361.438	875.61
758.925	1178.23	887.943	637.497	1810.04	128.64	280.32	712.441	910.71	213.448	555.913	465.79	775.052	764.617	1331.91	726.671	1120.36	946.759	370.925	881.302
765.566	1182.97	895.532	646.984	1826.16	128.64	282.24	719.082	913.556	216.294	557.81	470.534	776.001	804.461	1371.76	728.568	1133.64	974.27	377.565	901.224
774.104	1190.56	909.762	648.881	1853.67	133.12	282.88	720.03	919.248	216.294	586.27	477.174	777.898	808.255	1392.63	729.517	1138.39	1002.73	388.001	930.632
779.796	1196.26	914.505	652.676	1870.75	133.76	288	731.414	920.197	219.14	595.756	483.815	795.923	818.691	1402.11	745.644	1143.13	1015.06	390.846	932.529
780.744	1218.07	917.351	654.573	1872.65	133.76	290.56	732.363	932.529	220.088	609.986	489.507	799.717	830.074	1404.96	746.593	1148.82	1053.01	390.846	932.529
787.385	1238	930.632	656.47	1894.47	135.04	291.2	735.209	966.681	220.088	624.216	496.147	804.461	841.458	1405.91	759.874	1155.46	1066.29	401.282	941.067
812.999	1238	930.632	659.316	1899.21	136.32	297.6	739.952	1026.45	221.037	632.754	500.891	806.358	847.15	1436.27	764.617	1163.05	1066.29	406.025	955.297
816.793	1273.1	931.581	659.316	1901.11	136.96	311.04	748.49	1033.09	222.934	637.497	508.48	806.358	866.123	1440.06	792.128	1169.69	1108.98	419.306	959.092
818.691	1287.33	942.965	661.214	1907.75	137.6	314.24	769.36	1038.78	224.832	648.881	511.326	811.101	872.764	1447.65	808.255	1172.54	1124.16	421.203	984.705
825.331	1294.92	944.862	662.162	1921.98	139.52	315.52	774.104	1042.57	225.78	653.624	534.094	829.126	874.661	1448.6	812.05	1174.44	1154.51	424.049	1020.75
832.92	1296.81	944.862	668.803	1929.57	142.08	321.92	784.539	1051.11	237.164	665.008	535.042	832.92	885.097	1454.29	820.588	1179.18	1165.9	427.844	1039.73
834.818	1315.79	951.502	672.597	1946.64	143.36	321.92	794.026	1060.6	241.907	668.803	541.683	834.818	896.48	1457.14	831.023	1212.38	1168.74	433.536	1052.06
836.715	1315.79	964.784	683.033	1958.98	146.56	321.92	800.666	1082.42	242.856	672.597	546.426	841.458	896.48	1467.57	843.356	1212.38	1183.92	444.92	1070.08
838.612	1360.37	979.962	683.033	1977.95	147.84	335.36	802.563	1105.18	246.651	702.954	549.272	843.356	905.967	1471.37	845.253	1216.18	1185.82	448.715	1094.75
842.407	1360.37	983.757	683.981	1987.44	149.76	336.64	815.845	1118.47	252.343	708.646	553.067	848.099	923.043	1471.37	849.996	1219.02	1204.79	452.509	1099.49
843.356	1375.55	992.295	686.827	2028.23	154.24	338.56	827.228	1132.7	252.343	715.287	565.399	864.226	947.708	1479.9	880.353	1237.05	1206.69	464.842	1108.03
849.048	1377.45	995.141	687.776	2072.81	155.52	341.12	828.177	1152.62	255.189	725.722	565.399	866.123	962.886	1527.34	888.891	1239.89	1238	468.636	1138.39
850.945	1388.83	996.089	691.571	2083.25	156.8	341.76	828.177	1157.36	262.778	730.466	571.091	866.123	963.835	1545.36	893.634	1254.12	1247.48	469.585	1142.18
854.74	1399.27	999.884	692.519	2119.3	156.8	341.76	842.407	1159.26	262.778	732.363	576.783	875.61	977.116	1551.05	898.378	1259.82	1251.28	485.712	1146.93
857.585	1411.6	1012.22	692.519	2160.09	163.2	346.88	847.15	1174.44	264.675	735.209	581.526	885.097	1018.86	1616.51	901.224	1274.99	1275.94	492.353	1150.72
857.585	1414.45	1013.17	693.468	2166.73	164.48	357.12	853.791	1224.72	264.675	739.952	584.372	900.275	1036.88	1633.59	904.07	1334.76	1304.4	507.531	1151.67
857.585	1431.52	1015.06	694.417	2171.47	168.32	359.04	858.534	1228.51	264.675	741.849	585.321	902.172	1080.52	1638.33	905.967	1340.45	1316.74	517.966	1153.57
862.329	1434.37	1016.01	695.365	2174.32	168.96	361.6	860.431	1258.87	266.572	741.849	597.654	914.505	1086.21	1643.07	923.991	1350.89	1334.76	520.812	1156.41
869.918	1438.16	1025.5	695.365	2202.78	169.6	364.8	865.175	1269.3	269.418	758.925	622.319	920.197	1107.08	1651.61	933.478	1399.27	1343.3	540.734	1167.8
869.918	1441.01	1027.4	698.211	2208.47	172.8	367.36	866.123	1273.1	277.008	770.309	624.216	923.991	1117.52	1652.56	957.194	1414.45	1391.68	540.734	1173.49
875.61	1448.6	1029.29	699.16	2212.27	174.72	371.84	868.021	1274.05	279.854	770.309	628.959	926.837	1126.06	1670.58	969.527	1418.24	1392.63	549.272	1194.36
886.994	1448.6	1034.04	701.057	2228.39	175.36	373.76	868.969	1274.99	283.648	770.309	630.857	941.067	1135.54	1681.02	981.859	1420.14	1396.42	552.118	1216.18
886.994	1449.55	1037.83	702.954	2235.03	175.36	375.04	884.148	1279.74	289.34	788.334	637.497	945.811	1138.39	1717.07	991.346	1434.37	1398.32	555.913	1227.56
886.994	1455.24	1045.42	705.8	2244.52	186.24	376.96	895.532	1305.35	289.34	789.282	638.446	946.759	1141.23	1740.78	992.295	1439.11	1464.73	559.707	1235.15
888.891	1458.09	1068.19	710.544	2263.49	188.8	378.24	895.532	1305.35	296.929	795.923	647.932	953.4	1142.18	1759.76	1004.63	1440.06	1471.37	562.553	1239.89
891.737	1475.16	1068.19	710.544	2267.29	189.44	380.16	900.275	1330.02	296.929	801.615	648.881	953.4	1161.16	1760.71	1015.06	1441.01	1475.16	571.091	1261.71
897.429	1483.7	1077.67	712.441	2332.75	190.72	387.84	900.275	1359.42	299.775	803.512	650.778	972.373	1186.77	1762.6	1039.73	1458.09	1497.93	571.091	1261.71
910.71	1499.83	1093.8	717.184	2346.03	191.36	394.88	902.172	1365.12	301.673	811.101	651.727	995.141	1206.69	1802.45	1071.98	1475.16	1516.9	574.886	1274.05
920.197	1503.62	1096.65	719.082	2352.67	193.28	398.08	935.375	1368.91	304.519	817.742	652.676	1009.37	1218.07	1817.63	1106.13	1484.65	1559.59	576.783	1281.63
923.043	1513.11	1096.65	725.722	2355.51	193.28	410.88	937.273	1384.09	304.519	826.28	658.368	1012.22	1229.46	1828.06	1106.13	1485.6	1649.71	577.732	1304.4
923.043	1520.7	1099.49	726.671	2386.82	193.28	414.72	944.862	1399.27	306.416	836.715	663.111	1020.75	1230.41	1829.01	1108.03	1491.29	1652.56	581.526	1306.3
924.94	1529.23	1105.18	727.62	2391.56	194.56	418.56	945.811	1399.27	308.313	839.561	672.597	1022.65	1234.2	1853.67	1109.93	1508.36	1679.12	585.321	1310.09
932.529	1530.18	1106.13	736.157	2394.41	199.68	435.2	946.759	1400.22	309.262	847.15	672.597	1029.29	1257.92	1884.98	1113.72	1518.8	1766.4	592.91	1315.79
938.221	1530.18	1111.83	737.106	2407.69	205.44	443.52	948.657	1440.06	310.211	849.996	672.597	1033.09	1306.3	1905.85	1117.52	1527.34	1818.57	598.602	1317.68
940.119	1543.46	1123.21	738.055	2413.38	206.08	446.08	950.554	1441.96	311.159	857.585	678.289	1035.93	1321.48	1909.65	1136.49	1530.18	1821.42	607.14	1329.07
942.965	1555.8	1125.11	741.849	2419.07	211.2	448	950.554	1452.39	312.108	868.021	690.622	1037.83	1330.02	1939.05	1137.44	1531.13	1822.37	616.627	1335.71
945.811	1555.8	1128.9	751.336	2434.25	213.76	449.28	961.938	1480.85	321.595	914.505	695.365	1037.83	1338.55	1977.95	1150.72	1555.8	1829.01	618.524	1336.66
950.554	1563.39	1129.85	755.131	2439	215.68	449.28	962.886	1496.98	321.595	919.248	695.365	1046.37	1343.3	1986.49	1161.16	1564.33	1829.96	641.292	1345.19
968.578	1566.23	1141.23	757.028	2451.33	219.52	460.16	962.886	1532.08	324.441	938.221	703.903	1047.32	1348.04	1991.23	1184.87	1582.36	1835.65	648.881	1352.78
969.527	1573.82	1155.46	757.028	2463.66	220.16	468.48	985.654	1570.03	329.184	942.016	708.646	1048.27	1348.99	1996.92	1197.2	1592.79	1838.5	650.778	1364.17
979.014	1601.33	1157.36	757.977	2492.12	220.8	483.2	989.449	1582.36	332.978	948.657	714.338	1055.85	1376.5	2062.38	1213.33	1597.54	1870.75	656.47	1379.35
979.014	1607.97	1168.74	758.925	2494.97	225.92	485.12	993.243	1585.21	334.876	957.194	718.133	1066.29	1383.14	2115.5	1218.07	1600.38	1875.49	665.957	1381.24
979.962	1635.48	1169.69	760.823	2518.68	226.56	490.88	996.089	1588.05	341.516	979.014	733.311	1110.88	1429.63	2120.25	1229.46	1614.61	1902.06	667.854	1406.86
979.962	1651.61	1171.59	762.72	2528.17	226.56	510.72	1004.63	1590.9	343.414	985.654	735.209	1121.31	1437.21	2140.17	1237.05	1621.25	1908.7	677.341	1419.19
981.859	1652.56	1177.28	763.668	2528.17	229.12	511.36	1011.27	1603.23	345.311	989.449	736.157	1123.21	1445.75	2143.96	1251.28	1622.2	1916.29	685.879	1423.93
981.859	1653.51	1189.62	763.668	2559.48	230.4	520.32	1023.6	1612.72	346.26	1003.68	738.055	1127	1472.31	2163.89	1256.02	1624.1	1939.05	696.314	1439.11
988.5	1657.3	1192.46	764.617	2581.29	231.68	536.96	1027.4	1620.31	347.208	1012.22	739.003	1133.64	1518.8	2200.88	1274.99	1631.69	1942.85	702.006	1461.88
994.192	1658.25	1193.41	765.566	2585.09	234.24	549.76	1056.8	1621.25	353.849	1018.86	740.901	1140.29	1526.39	2226.5	1276.89	1632.64	1948.54	705.8	1485.6
1007.47	1675.33	1205.74	765.566	2601.22	234.24	560.64	1060.6	1626.95	354.798	1023.6	743.747	1142.18	1537.77	2236.93	1276.89	1638.33	1948.54	706.749	1515
1009.37	1690.51	1213.33	768.412	2605.96	241.92	564.48	1064.39	1639.28	356.695	1029.29	745.644	1146.93	1555.8	2250.21	1282.58	1658.25	1958.03	709.595	1525.44
1010.32	1695.25	1222.82	768.412	2613.55	247.68	580.48	1070.08	1644.02	357.644	1037.83	746.593	1157.36	1556.75	2346.03	1288.28	1681.97	1979.85	710.544	1535.87
1015.06	1700.94	1222.82	773.155	2626.83	248.32	590.72	1071.98	1648.77	359.541	1054.91	753.233	1159.26	1556.75	2350.77	1306.3	1690.51	1980.79	712.441	1552.95
1028.34	1702.84	1223.77	773.155	2634.42	248.32	595.84	1076.73	1649.71	361.438	1060.6	757.028	1173.49	1569.08	2382.08	1308.2	1696.2	1987.44	716.236	1555.8
1034.04	1704.74	1224.72	775.052	2637.27	248.96	618.24	1079.57	1651.61	374.719	1063.44	770.309	1196.26	1570.98	2432.36	1348.99	1700.94	2056.69	736.157	1572.87
1049.21	1721.81	1226.61	775.052	2655.29	255.36	627.2	1094.75	1675.33	375.668	1065.34	772.206	1201.95	1570.98	2432.36	1350.89	1737.94	2076.61	736.157	1604.18
1075.78	1735.09	1232.3	776.95	2673.31	264.32	632.96	1095.7	1681.97	377.565	1071.03	777.898	1208.59	1577.62	2468.4	1365.12	1737.94	2091.79	746.593	1608.92
1107.08	1736.99	1236.1	777.898	2678.06	268.8	643.2	1098.54	1708.53	382.309	1073.88	782.642	1213.33	1589.95	2496.86	1375.55	1761.66	2116.45	755.131	1637.38
1107.08	1749.32	1240.84	781.693	2704.62	274.56	659.84	1108.98	1708.53	388.001	1086.21	784.539	1228.51	1592.79	2514.89	1415.4	1766.4	2121.2	757.977	1637.38
1108.98	1750.27	1256.97	782.642	2705.57	277.12	664.96	1109.93	1712.33	389.898	1100.44	788.334	1232.3	1599.43	2554.73	1426.78	1773.04	2137.32	804.461	1643.07
1108.98	1763.55	1282.58	782.642	2714.11	280.96	667.52	1115.62	1729.4	390.846	1105.18	789.282	1238	1618.41	2568.96	1426.78	1773.99	2138.27	805.409	1649.71
1117.52	1764.5	1309.15	783.59	2733.08	282.24	678.4	1123.21	1732.25	393.692	1108.98	799.717	1246.53	1622.2	2568.96	1432.47	1794.86	2145.86	809.204	1680.07
1125.11	1773.99	1316.74	785.488	2735.93	282.88	686.08	1128.9	1732.25	396.538	1115.62	799.717	1254.12	1635.48	2590.78	1446.7	1796.76	2190.45	809.204	1687.66
1137.44	1778.73	1320.53	785.488	2737.82	283.52	705.28	1129.85	1740.78	398.436	1138.39	800.666	1258.87	1659.2	2626.83	1467.57	1821.42	2201.83	818.691	1700.94
1146.93	1787.27	1326.22	794.974	2756.8	288	707.2	1132.7	1773.04	399.384	1149.77	804.461	1261.71	1681.02	2649.6	1496.98	1827.11	2209.42	822.485	1707.58
1149.77	1791.06	1328.12	795.923	2762.49	288	723.84	1135.54	1780.63	399.384	1161.16	808.255	1266.46	1681.97	2713.16	1501.72	1847.03	2214.16	829.126	1718.02
1159.26	1792.96	1329.07	795.923	2767.23	289.28	728.32	1148.82	1788.22	406.974	1171.59	819.639	1268.35	1683.87	2715.05	1508.36	1877.39	2232.19	833.869	1765.45
1161.16	1797.7	1330.02	799.717	2768.18	291.2	732.16	1158.31	1788.22	410.768	1173.49	855.688	1269.3	1690.51	2781.46	1533.03	1877.39	2241.68	848.099	1766.4
1163.05	1802.45	1340.45	800.666	2787.15	292.48	734.72	1166.85	1815.73	411.717	1176.33	863.277	1274.99	1711.38	2789.05	1537.77	1924.82	2242.62	852.842	1781.58
1164	1808.14	1353.73	801.615	2798.54	293.12	735.36	1168.74	1867.9	411.717	1183.92	865.175	1276.89	1717.07	2793.79	1539.67	1937.16	2245.47	857.585	1788.22
1168.74	1810.04	1355.63	803.512	2812.77	293.76	742.4	1186.77	1883.08	412.666	1185.82	870.867	1281.63	1725.61	2800.43	1555.8	1946.64	2274.88	862.329	1795.81
1176.33	1815.73	1356.58	803.512	2817.51	297.6	744.32	1187.72	1933.36	419.306	1190.56	876.559	1284.48	1728.45	2810.87	1563.39	1958.03	2292.9	869.918	1815.73
1180.13	1818.57	1360.37	810.153	2817.51	298.24	760.96	1196.26	1994.08	421.203	1201	881.302	1285.43	1741.73	2820.36	1601.33	1960.87	2311.88	870.867	1818.57
1198.15	1870.75	1369.86	813.947	2850.71	300.8	796.16	1208.59	2013.05	421.203	1206.69	882.251	1285.43	1763.55	2824.15	1603.23	1962.77	2314.72	915.454	1822.37
1200.05	1871.7	1370.81	823.434	2853.56	302.08	808.32	1212.38	2026.33	424.049	1217.13	899.326	1303.45	1766.4	2834.59	1632.64	1997.87	2353.62	915.454	1856.52
1202.9	1883.08	1371.76	824.383	2863.99	303.36	808.32	1218.07	2051	424.998	1229.46	905.018	1307.25	1769.24	2898.15	1646.87	2047.2	2383.97	918.3	1878.34
1203.85	1884.98	1379.35	825.331	2868.74	307.2	810.24	1239.89	2055.74	425.947	1239.89	906.916	1307.25	1774.94	2909.53	1662.99	2056.69	2384.92	923.991	1880.24
1203.85	1894.47	1383.14	825.331	2871.58	308.48	821.76	1256.97	2123.09	426.895	1253.18	910.71	1327.17	1789.17	2923.76	1668.69	2062.38	2397.26	925.889	1885.93
1205.74	1905.85	1388.83	831.023	2874.43	314.88	835.84	1265.51	2150.6	430.69	1308.2	913.556	1343.3	1821.42	2925.66	1669.64	2074.71	2398.2	931.581	1889.72
1227.56	1910.59	1395.47	831.972	2877.28	317.44	888.96	1286.38	2181.91	432.587	1315.79	920.197	1348.99	1822.37	2958.86	1689.56	2094.63	2413.38	949.605	1897.31
1229.46	1924.82	1404.96	831.972	2892.45	331.52	892.16	1287.33	2182.86	433.536	1325.27	923.991	1353.73	1829.96	3006.29	1693.35	2132.58	2414.33	952.451	1913.44
1237.05	1925.77	1416.34	832.92	2920.91	344.96	897.28	1289.22	2191.4	438.279	1334.76	935.375	1366.07	1838.5	3022.42	1706.63	2135.43	2420.97	953.4	1921.98
1243.69	1930.52	1422.04	833.869	2924.71	353.28	908.16	1290.17	2211.32	438.279	1337.61	946.759	1371.76	1848.93	3024.32	1713.27	2144.91	2426.66	957.194	1948.54
1261.71	1930.52	1424.88	834.818	2926.61	353.92	912.64	1293.97	2251.16	441.125	1348.04	956.246	1378.4	1849.88	3087.88	1714.22	2151.55	2434.25	961.938	1992.18
1263.61	1946.64	1428.68	842.407	2943.68	355.2	918.4	1314.84	2254.96	450.612	1353.73	957.194	1383.14	1885.93	3134.36	1725.61	2192.35	2441.84	983.757	2005.46
1265.51	1950.44	1450.5	843.356	2956.01	366.72	921.6	1318.63	2261.6	450.612	1367.96	957.194	1385.99	1889.72	3169.46	1726.55	2205.63	2454.17	984.705	2015.9
1266.46	1952.34	1461.88	845.253	2977.83	368.64	931.2	1319.58	2268.24	452.509	1372.71	960.989	1388.83	1929.57	3181.79	1754.07	2206.58	2464.61	993.243	2050.05
1271.2	1958.03	1462.83	849.996	2996.81	373.12	942.08	1320.53	2309.98	455.355	1380.3	965.732	1391.68	1933.36	3261.48	1761.66	2208.47	2469.35	994.192	2067.12
1272.15	1964.67	1471.37	856.637	3036.65	375.04	942.08	1321.48	2335.59	458.201	1395.47	967.63	1405.91	1954.23	3312.71	1765.45	2209.42	2470.3	1003.68	2075.66
1276.89	1973.21	1474.21	858.534	3040.44	375.04	961.28	1340.45	2354.57	461.047	1403.06	998.935	1412.55	1966.56	3407.57	1792.01	2233.14	2482.63	1009.37	2089.89
1280.69	1975.1	1484.65	859.483	3045.19	380.16	967.04	1345.19	2364.05	468.636	1404.01	1004.63	1417.29	2014.95	3513.82	1793.91	2239.78	2506.35	1025.5	2117.4
1288.28	2006.41	1489.39	861.38	3086.93	380.8	967.68	1348.99	2418.13	469.585	1413.5	1004.63	1445.75	2033.92	3521.41	1822.37	2240.73	2530.07	1025.5	2134.48
1294.92	2010.2	1497.93	861.38	3099.26	387.2	970.88	1348.99	2418.13	470.534	1419.19	1033.09	1452.39	2035.82	3541.33	1859.37	2269.19	2531.02	1028.34	2143.96
1306.3	2022.54	1509.31	862.329	3118.23	388.48	983.04	1349.94	2429.51	475.277	1422.98	1035.93	1461.88	2064.28	3554.62	1860.32	2288.16	2531.02	1033.09	2148.71
1311.04	2030.12	1514.06	863.277	3130.57	389.12	990.72	1363.22	2449.43	475.277	1428.68	1038.78	1468.52	2084.2	3561.26	1865.06	2316.62	2552.83	1035.93	2152.5
1312.94	2033.92	1521.65	863.277	3139.1	390.4	1016.96	1365.12	2467.46	478.123	1433.42	1044.47	1476.11	2089.89	3620.07	1871.7	2320.41	2553.78	1036.88	2159.14
1323.38	2045.3	1523.54	863.277	3140.05	392.32	1034.88	1367.01	2480.74	480.969	1437.21	1046.37	1478.01	2106.02	3699.76	1871.7	2345.08	2563.27	1037.83	2170.53
1324.32	2083.25	1527.34	865.175	3140.05	400.64	1046.4	1380.3	2512.99	483.815	1445.75	1060.6	1514.06	2107.91	3712.09	1878.34	2347.92	2611.65	1044.47	2186.65
1324.32	2089.89	1530.18	865.175	3168.51	403.84	1053.44	1389.78	2541.45	485.712	1461.88	1068.19	1528.29	2134.48	3744.35	1893.52	2358.36	2624.93	1058.7	2212.27
1328.12	2103.17	1551.05	867.072	3190.33	407.04	1082.24	1396.42	2586.99	485.712	1466.62	1069.14	1541.57	2134.48	3750.04	1899.21	2367.85	2658.14	1061.55	2276.78
1333.81	2103.17	1551.05	869.918	3191.28	410.88	1084.16	1413.5	2609.75	488.558	1469.47	1086.21	1548.21	2146.81	3806.96	1903.95	2435.2	2659.08	1061.55	2296.7
1341.4	2121.2	1573.82	872.764	3191.28	412.16	1088.64	1422.98	2620.19	492.353	1487.49	1096.65	1549.16	2160.09	3861.03	1915.34	2474.1	2660.98	1063.44	2301.44
1342.35	2121.2	1576.67	875.61	3196.02	414.72	1099.52	1438.16	2628.73	494.25	1496.03	1112.77	1556.75	2161.99	3910.36	1921.03	2512.04	2670.47	1070.08	2302.39
1359.42	2123.09	1589.95	876.559	3233.97	415.36	1101.44	1441.01	2628.73	498.045	1502.67	1125.11	1561.49	2178.12	3991	1928.62	2521.53	2673.31	1073.88	2320.41
1359.42	2135.43	1593.74	877.507	3262.43	420.48	1109.76	1448.6	2700.83	499.942	1502.67	1128.9	1577.62	2198.04	4009.02	1930.52	2550.94	2704.62	1080.52	2351.72
1367.01	2142.07	1606.08	881.302	3276.66	423.04	1111.68	1452.39	2706.52	503.737	1506.47	1132.7	1583.31	2212.27	4043.17	1950.44	2566.12	2707.47	1080.52	2356.46
1381.24	2143.96	1610.82	881.302	3286.15	424.32	1129.6	1491.29	2716.95	510.377	1510.26	1136.49	1586.15	2228.39	4101.99	1955.18	2635.37	2718.85	1087.16	2359.31
1385.04	2155.35	1613.66	882.251	3288.99	427.52	1134.08	1497.93	2720.75	515.12	1511.21	1154.51	1598.49	2232.19	4220.57	1968.46	2689.44	2753.95	1090.95	2372.59
1390.73	2155.35	1614.61	890.788	3295.63	434.56	1150.72	1501.72	2727.39	516.069	1521.65	1160.21	1601.33	2232.19	4323.98	2006.41	2731.18	2787.15	1115.62	2395.36
1395.47	2166.73	1617.46	892.686	3303.22	437.12	1155.2	1528.29	2757.74	517.018	1532.08	1178.23	1609.87	2235.03	4636.08	2016.84	2755.85	2839.33	1124.16	2405.79
1407.81	2172.42	1619.36	895.532	3323.14	444.16	1178.24	1529.23	2788.1	527.453	1533.98	1186.77	1629.79	2238.83	4801.15	2056.69	2768.18	2843.12	1130.8	2418.13
1408.75	2178.12	1621.25	897.429	3342.12	446.72	1182.72	1573.82	2792.84	536.94	1548.21	1198.15	1647.82	2280.57	5234.69	2084.2	2778.61	2860.2	1133.64	2443.74
1419.19	2178.12	1623.15	899.326	3369.63	448.64	1190.4	1589	2820.36	538.837	1554.85	1203.85	1671.53	2285.31	32.2543	2090.84	2796.64	2877.28	1134.59	2447.53
1421.09	2203.73	1636.43	903.121	3376.27	449.92	1200.64	1595.64	2820.36	543.58	1554.85	1205.74	1675.33	2308.08	36.9976	2095.58	2816.56	2900.99	1134.59	2498.76
1439.11	2220.8	1644.02	903.121	3388.6	451.84	1207.68	1601.33	2827	548.323	1563.39	1232.3	1683.87	2318.52	59.7654	2096.53	2878.22	2905.73	1136.49	2504.45
1441.96	2255.91	1644.97	903.121	3393.34	459.52	1208.96	1618.41	2847.87	549.272	1577.62	1239.89	1690.51	2327.05	61.6627	2096.53	2890.56	2914.27	1143.13	2518.68
1449.55	2256.85	1646.87	907.864	3399.98	464.64	1243.52	1622.2	2871.58	549.272	1582.36	1245.59	1694.3	2337.49	75.8925	2098.43	2917.12	2948.42	1153.57	2585.09
1449.55	2259.7	1655.41	912.608	3436.98	464.64	1244.16	1628.84	2897.2	558.759	1598.49	1250.33	1750.27	2338.44	85.3791	2101.27	2918.07	2960.76	1157.36	2615.45
1486.54	2264.44	1657.3	916.402	3462.6	469.12	1255.68	1628.84	2906.68	566.348	1644.97	1256.97	1755.96	2343.18	85.3791	2112.66	2924.71	2960.76	1157.36	2616.39
1513.11	2278.67	1660.15	918.3	3469.24	485.76	1262.08	1646.87	2923.76	575.835	1647.82	1263.61	1759.76	2346.03	86.3277	2127.84	2942.73	2965.5	1164.95	2635.37
1515	2280.57	1672.48	918.3	3471.13	485.76	1264.64	1680.07	2958.86	577.732	1655.41	1264.56	1768.3	2361.21	89.1737	2154.4	3010.09	2971.19	1168.74	2686.6
1515.95	2301.44	1674.38	920.197	3472.08	486.4	1265.28	1692.4	2990.17	580.578	1688.61	1274.05	1783.47	2383.97	89.1737	2184.76	3048.98	2980.68	1195.31	2686.6
1520.7	2301.44	1683.87	921.145	3498.65	490.24	1267.2	1717.07	3031.91	586.27	1690.51	1289.22	1789.17	2388.72	91.071	2213.22	3052.78	2980.68	1207.64	2688.49
1523.54	2307.13	1684.81	923.043	3512.88	500.48	1272.96	1724.66	3035.7	592.91	1709.48	1289.22	1820.47	2394.41	95.8143	2244.52	3217.84	3039.5	1213.33	2699.88
1537.77	2308.08	1686.71	924.94	3526.16	501.12	1274.24	1740.78	3131.52	592.91	1719.91	1291.12	1826.16	2403.9	95.8143	2249.26	3223.53	3043.29	1224.72	2703.67
1563.39	2324.21	1687.66	925.889	3560.31	519.04	1275.52	1759.76	3132.46	593.859	1753.12	1295.86	1827.11	2414.33	104.352	2249.26	3228.28	3078.39	1235.15	2708.41
1572.87	2338.44	1695.25	930.632	3568.85	521.6	1287.04	1762.6	3163.77	605.243	1754.07	1298.71	1835.65	2426.66	107.198	2298.59	3229.23	3081.24	1236.1	2748.26
1586.15	2343.18	1695.25	931.581	3570.74	522.88	1288.32	1772.09	3176.1	608.089	1794.86	1300.61	1835.65	2456.07	107.198	2342.23	3244.41	3093.57	1240.84	2753
1589	2343.18	1695.25	932.529	3577.38	528.64	1289.6	1779.68	3208.36	608.089	1812.88	1319.58	1869.8	2463.66	109.096	2378.28	3254.84	3138.16	1243.69	2757.74
1593.74	2353.62	1701.89	936.324	3584.02	534.4	1292.8	1791.06	3209.31	609.037	1815.73	1325.27	1870.75	2469.35	110.044	2388.72	3278.56	3159.03	1249.38	2758.69
1595.64	2377.33	1718.02	939.17	3641.89	542.08	1320.32	1807.19	3247.25	618.524	1833.75	1329.07	1876.44	2474.1	110.993	2450.38	3304.17	3167.56	1250.33	2763.44
1621.25	2388.72	1731.3	940.119	3641.89	552.96	1325.44	1809.09	3264.33	619.473	1852.73	1329.07	1883.08	2476.94	111.941	2503.5	3337.37	3196.02	1255.07	2774.82
1621.25	2420.97	1732.25	945.811	3664.66	554.24	1326.72	1809.09	3329.78	624.216	1868.85	1331.91	1898.26	2482.63	113.839	2511.09	3362.99	3209.31	1266.46	2796.64
1621.25	2420.97	1732.25	945.811	3682.68	555.52	1334.4	1824.27	3353.5	624.216	1876.44	1338.55	1900.16	2485.48	115.736	2518.68	3365.83	3266.22	1268.35	2812.77
1633.59	2423.82	1733.2	948.657	3732.96	558.72	1335.68	1845.14	3374.37	628.959	1892.57	1353.73	1906.8	2491.17	120.479	2534.81	3375.32	3280.45	1293.02	2858.3
1652.56	2425.71	1737.94	960.989	3737.71	561.92	1368.96	1874.55	3382.91	635.6	1899.21	1363.22	1911.54	2512.04	124.274	2548.09	3384.81	3324.09	1334.76	2873.48
1662.05	2434.25	1738.89	962.886	3787.04	563.2	1379.84	1884.03	3396.19	638.446	1916.29	1363.22	1933.36	2512.99	125.223	2589.83	3425.6	3340.22	1347.09	2896.25
1683.87	2440.89	1754.07	963.835	3804.11	572.8	1384.32	1888.78	3455.01	640.343	1931.46	1373.65	1942.85	2526.27	129.966	2592.68	3425.6	3357.3	1377.45	2926.61
1689.56	2449.43	1762.6	965.732	3807.91	577.28	1393.92	1903	3482.52	646.035	1933.36	1373.65	1946.64	2565.17	133.761	2601.22	3539.44	3387.65	1385.04	2927.55
1702.84	2457.97	1773.04	970.476	3828.78	579.84	1395.84	1940.95	3501.49	648.881	1945.69	1387.88	1978.9	2575.6	143.247	2610.7	3603.95	3409.47	1393.58	2939.89
1707.58	2487.38	1775.89	971.424	3836.37	580.48	1403.52	1967.51	3557.46	651.727	1952.34	1387.88	1989.33	2609.75	147.042	2616.39	3648.53	3410.42	1394.53	2959.81
1711.38	2497.81	1792.01	973.322	3859.13	583.04	1410.56	1968.46	3602.05	653.624	1953.28	1390.73	1992.18	2638.21	147.99	2755.85	3760.47	3412.32	1398.32	2981.63
1726.55	2500.66	1796.76	979.014	3899.93	584.96	1418.88	1980.79	3697.86	654.573	1957.08	1404.01	2004.51	2658.14	147.99	2818.46	3771.86	3445.52	1406.86	3014.83
1735.09	2534.81	1797.7	980.911	3904.67	585.6	1438.08	1995.97	3804.11	655.522	1957.08	1424.88	2029.18	2659.08	150.836	2844.07	3830.68	3467.34	1438.16	3143.85
1739.84	2542.4	1810.99	980.911	3910.36	590.72	1445.12	2001.67	3862.93	656.47	1959.92	1431.52	2031.07	2669.52	153.682	2850.71	3933.13	3471.13	1440.06	3146.69
1740.78	2545.25	1818.57	981.859	3913.21	590.72	1448.32	2008.31	3890.44	659.316	1964.67	1453.34	2067.12	2680.9	157.477	2852.61	3933.13	3482.52	1451.44	3188.43
1746.48	2550.94	1829.01	983.757	3929.34	595.84	1453.44	2018.74	3944.51	660.265	1972.26	1459.98	2073.76	2698.93	157.477	2857.35	3988.15	3505.29	1464.73	3284.25
1752.17	2551.89	1838.5	985.654	3929.34	608	1466.24	2053.84	4050.76	662.162	1980.79	1469.47	2079.46	2723.59	157.477	2880.12	4042.23	3506.23	1466.62	3287.09
1753.12	2556.63	1841.34	988.5	3939.77	618.88	1493.12	2089.89	4263.26	662.162	1993.13	1492.24	2091.79	2739.72	158.426	2890.56	4080.17	3514.77	1472.31	3288.99
1763.55	2576.55	1843.24	989.449	3962.54	620.8	1502.08	2089.89	4301.21	679.238	1995.97	1496.98	2103.17	2742.57	159.374	2900.99	4102.94	3529	1478.96	3335.48
1781.58	2576.55	1850.83	989.449	3995.74	627.2	1512.96	2090.84	4317.34	683.033	1995.97	1514.06	2106.97	2780.51	162.22	2902.89	4102.94	3574.54	1486.54	3340.22
1788.22	2582.24	1863.16	995.141	4010.92	627.2	1520	2101.27	4318.28	700.109	1997.87	1515	2127.84	2786.2	164.118	2949.37	4187.37	3603	1488.44	3347.81
1792.01	2642.96	1865.06	997.038	4011.87	632.32	1536	2106.02	4370.46	706.749	2033.92	1524.49	2142.07	2786.2	165.066	3018.63	4252.83	3614.38	1489.39	3362.99
1799.6	2680.9	1866.01	997.987	4028	634.24	1542.4	2111.71	4404.61	721.928	2034.87	1526.39	2152.5	2795.69	169.81	3036.65	4339.15	3665.61	1506.47	3366.78
1801.5	2688.49	1876.44	998.935	4036.53	636.8	1569.28	2115.5	4502.32	729.517	2040.56	1536.82	2196.14	2804.23	171.707	3106.85	4355.28	3669.4	1509.31	3387.65
1809.09	2689.44	1884.98	1002.73	4064.04	639.36	1588.48	2121.2	4504.22	732.363	2074.71	1547.26	2200.88	2809.92	173.604	3167.56	4405.56	3674.15	1513.11	3416.11
1817.63	2689.44	1887.83	1002.73	4117.17	645.12	1597.44	2125.94	4593.39	732.363	2088.94	1577.62	2217.96	2834.59	176.45	3224.48	4411.25	3676.99	1519.75	3436.98
1836.6	2695.13	1888.78	1004.63	4133.3	652.8	1638.4	2136.37	4603.83	737.106	2103.17	1594.69	2234.09	2834.59	177.399	3283.3	4430.23	3702.61	1537.77	3439.83
1840.39	2714.11	1889.72	1005.58	4135.19	652.8	1715.2	2139.22	4658.85	739.952	2107.91	1594.69	2242.62	2835.53	180.245	3306.07	4526.99	3708.3	1549.16	3477.77
1856.52	2717.9	1890.67	1007.47	4155.12	663.68	1729.92	2152.5	4818.23	744.695	2117.4	1595.64	2265.39	2856.4	180.245	3385.76	4631.34	3710.2	1551.05	3510.03
1862.21	2723.59	1896.36	1008.42	4198.75	670.08	1731.2	2189.5	4843.84	754.182	2136.37	1609.87	2272.03	2866.84	181.193	3386.7	4667.39	3750.04	1557.69	3525.21
1864.11	2725.49	1903	1013.17	4199.7	672	1733.76	2199.93	28.4597	756.079	2137.32	1609.87	2274.88	2874.43	183.091	3402.83	4689.21	3782.29	1569.08	3537.54
1869.8	2754.9	1908.7	1021.7	4293.62	673.28	1737.6	2204.68	44.5869	757.977	2141.12	1617.46	2317.57	2888.66	185.937	3421.8	4727.16	3788.93	1587.1	3581.18
1876.44	2754.9	1908.7	1024.55	4426.43	678.4	1746.56	2226.5	46.4842	757.977	2159.14	1618.41	2347.92	2894.35	189.731	3464.49	4746.13	3790.83	1592.79	3600.15
1893.52	2797.59	1919.13	1025.5	4615.21	681.6	1754.24	2258.75	52.1761	760.823	2182.86	1627.89	2362.15	2923.76	191.629	3500.54	4857.12	3877.16	1594.69	3609.64
1898.26	2797.59	1928.62	1027.4	4930.17	686.08	1790.08	2291.95	62.6113	761.771	2189.5	1628.84	2363.1	2928.5	192.577	3512.88	4867.56	3892.34	1596.59	3666.56
1921.98	2801.38	1931.46	1038.78	5537.31	689.28	1807.36	2301.44	64.5086	766.514	2203.73	1678.17	2364.05	2931.35	193.526	3513.82	5166.38	3895.18	1596.59	3671.3
1926.72	2803.28	1939.05	1044.47	748.49	691.2	1809.28	2330.85	65.4573	766.514	2204.68	1684.81	2372.59	2932.3	195.423	3581.18	5175.87	3925.54	1607.97	3863.88
1935.26	2830.79	1945.69	1054.91	803.512	694.4	1809.92	2343.18	65.4573	769.36	2204.68	1713.27	2395.36	2945.58	196.372	3636.2	5195.79	3928.39	1607.97	3893.29
1940.95	2868.74	1949.49	1054.91	878.456	695.04	1811.2	2349.82	65.4573	769.36	2212.27	1726.55	2467.46	2957.91	196.372	3640	5204.33	3938.82	1612.72	3901.82
1948.54	2876.33	1950.44	1062.5	890.788	695.04	1824	2352.67	67.3546	771.258	2218.91	1732.25	2474.1	2958.86	199.218	3711.14	5281.17	3940.72	1617.46	3940.72
1949.49	2896.25	1955.18	1069.14	899.326	709.12	1825.28	2380.18	68.3033	772.206	2219.86	1755.96	2476.94	3018.63	202.064	3803.16	5576.2	3980.56	1624.1	3940.72
1958.98	2914.27	1957.08	1071.03	900.275	719.36	1836.8	2387.77	73.0466	774.104	2227.45	1772.09	2506.35	3024.32	203.012	3846.8	5591.38	3993.84	1635.48	3968.23
1961.82	2989.22	1983.64	1071.03	907.864	739.84	1856	2388.72	75.8925	775.052	2232.19	1779.68	2509.2	3034.75	207.756	3888.54	5636.92	3995.74	1677.22	3969.18
1963.72	3004.4	1984.59	1076.73	916.402	750.72	1866.88	2408.64	78.7385	776.001	2253.06	1798.65	2522.48	3037.6	213.448	4004.28	5664.43	4005.23	1688.61	3984.36
1964.67	3018.63	1994.08	1077.67	939.17	753.28	1872	2456.07	82.5331	776.95	2253.06	1807.19	2527.22	3049.93	213.448	4023.25	5694.79	4008.07	1696.2	3985.31
1971.31	3018.63	2003.56	1084.31	947.708	761.6	1889.28	2488.33	84.4304	777.898	2265.39	1812.88	2531.02	3081.24	214.396	4063.1	5980.33	4048.87	1703.79	3985.31
1974.15	3043.29	2004.51	1085.26	973.322	767.36	1905.92	2521.53	86.3277	782.642	2292.9	1844.19	2544.3	3104	216.294	4083.02	112.89	4051.71	1713.27	3986.25
1974.15	3060.37	2008.31	1091.9	980.911	771.84	1952.64	2524.38	88.2251	787.385	2293.85	1890.67	2547.14	3107.8	217.242	4106.73	129.966	4076.38	1721.81	4138.04
1975.1	3069.85	2025.38	1102.34	986.603	780.16	1959.68	2559.48	88.2251	791.18	2295.75	1918.18	2547.14	3117.29	222.934	4132.35	173.604	4078.27	1732.25	4146.58
1977.95	3070.8	2043.41	1103.29	992.295	782.08	1973.76	2564.22	89.1737	793.077	2318.52	1933.36	2561.37	3123.93	226.729	4212.03	179.296	4091.56	1742.68	4165.55
1989.33	3075.54	2049.1	1112.77	1007.47	790.4	1980.8	2605.96	92.0197	794.974	2344.13	1948.54	2566.12	3140.05	231.472	4301.21	197.321	4094.4	1780.63	4277.49
2020.64	3085.03	2051	1114.67	1026.45	791.04	1991.68	2615.45	102.455	796.871	2396.31	1965.62	2583.19	3170.41	232.421	4535.53	202.064	4109.58	1808.14	4287.93
2030.12	3090.72	2051.94	1114.67	1039.73	791.68	2001.92	2621.14	104.352	814.896	2411.48	2023.48	2617.34	3192.23	234.318	4743.28	243.805	4111.48	1813.83	4347.69
2050.05	3091.67	2051.94	1116.57	1046.37	803.2	2029.44	2635.37	108.147	822.485	2414.33	2028.23	2620.19	3204.56	237.164	4752.77	270.367	4124.76	1838.5	4360.97
2057.64	3095.47	2061.43	1118.47	1065.34	814.72	2032.64	2642.96	109.096	825.331	2415.28	2053.84	2620.19	3214.05	246.651	4793.56	303.57	4129.5	1842.29	4421.69
2061.43	3104.95	2084.2	1120.36	1077.67	823.04	2072.96	2645.8	116.685	827.228	2439.94	2054.79	2635.37	3259.58	246.651	4893.17	311.159	4138.99	1845.14	4507.07
2061.43	3113.49	2090.84	1121.31	1107.08	823.04	2076.8	2649.6	118.582	833.869	2450.38	2063.33	2663.83	3273.81	248.548	5115.16	316.851	4176.93	1864.11	4549.76
2069.02	3135.31	2092.74	1122.26	1143.13	832.64	2083.84	2660.98	119.531	837.664	2481.69	2069.97	2675.21	3296.58	258.035	5150.26	326.338	4191.16	1870.75	4561.14
2085.15	3138.16	2097.48	1126.06	1156.41	849.92	2102.4	2667.62	120.479	842.407	2512.04	2088.94	2693.24	3306.07	258.983	5378.88	362.387	4204.45	1872.65	4642.73
2085.15	3152.39	2107.91	1129.85	1181.08	876.16	2121.6	2693.24	120.479	852.842	2535.76	2113.61	2715.05	3327.89	258.983	5597.07	374.719	4210.14	1875.49	4682.57
2090.84	3158.08	2115.5	1131.75	1185.82	888.32	2142.08	2749.21	126.171	852.842	2536.71	2116.45	2735.93	3342.12	259.932	6546.68	395.59	4228.16	1884.03	4801.15
2093.68	3160.92	2117.4	1134.59	1191.51	893.44	2158.08	2777.67	127.12	854.74	2579.4	2125.94	2736.87	3349.71	259.932	80.6358	406.974	4239.55	1906.8	4824.87
2096.53	3164.72	2124.99	1136.49	1191.51	938.88	2184.32	2806.13	128.069	857.585	2582.24	2139.22	2741.62	3371.53	262.778	132.812	413.614	4335.36	1961.82	4932.07
2120.25	3177.05	2138.27	1148.82	1230.41	945.92	2188.8	2814.66	129.017	868.969	2614.5	2236.93	2747.31	3384.81	265.624	133.761	423.101	4360.97	1966.56	5081
2125.94	3186.54	2141.12	1151.67	1233.25	945.92	2188.8	2855.46	130.915	877.507	2636.32	2259.7	2774.82	3437.93	266.572	136.607	430.69	4412.2	1973.21	5159.74
2130.68	3190.33	2144.91	1151.67	1246.53	950.4	2192.64	2857.35	132.812	882.251	2666.67	2279.62	2789.05	3492	267.521	145.144	436.382	4428.33	1977.95	5175.87
2134.48	3213.1	2147.76	1155.46	1264.56	958.72	2206.08	2858.3	137.555	884.148	2692.29	2284.36	2790	3499.59	268.47	165.066	475.277	4444.46	1988.38	5217.61
2138.27	3217.84	2166.73	1156.41	1270.25	961.28	2216.32	2869.69	138.504	884.148	2697.03	2315.67	2800.43	3505.29	268.47	170.758	514.172	4508.96	1998.82	5267.89
2140.17	3225.43	2170.53	1164.95	1277.84	974.08	2216.32	2916.17	140.401	893.634	2697.03	2323.26	2808.02	3508.13	269.418	177.399	526.504	4529.83	2007.36	5273.58
2153.45	3259.58	2176.22	1169.69	1283.53	975.36	2231.04	2926.61	140.401	897.429	2759.64	2323.26	2820.36	3522.36	275.11	191.629	528.402	4531.73	2036.77	5389.32
2156.3	3274.76	2176.22	1171.59	1293.97	988.16	2257.28	2973.09	145.144	900.275	2770.08	2339.39	2840.28	3533.75	276.059	233.37	530.299	4586.75	2043.41	5481.34
2179.06	3278.56	2177.17	1172.54	1307.25	989.44	2257.28	2994.91	146.093	900.275	2784.31	2339.39	2926.61	3557.46	279.854	258.035	559.707	4597.19	2056.69	5490.82
2194.24	3288.04	2180.96	1175.39	1311.04	992	2257.92	2997.75	146.093	901.224	2788.1	2350.77	2927.55	3566.95	283.648	261.829	575.835	4616.16	2103.17	5583.79
2223.65	3297.53	2182.86	1195.31	1315.79	993.92	2303.36	3000.6	148.939	902.172	2792.84	2370.69	2938.94	3580.23	287.443	267.521	634.651	4617.11	2168.63	5645.45
2237.88	3300.38	2219.86	1201	1316.74	994.56	2312.96	3035.7	149.888	903.121	2810.87	2410.54	2939.89	3594.46	289.34	271.316	639.394	4630.39	2173.37	5827.6
2251.16	3303.22	2220.8	1204.79	1317.68	996.48	2324.48	3069.85	150.836	905.018	2834.59	2416.23	2942.73	3617.23	291.238	284.597	692.519	4634.19	2195.19	5838.98
2258.75	3311.76	2221.75	1205.74	1329.07	1020.16	2326.4	3093.57	151.785	915.454	2836.48	2418.13	2945.58	3623.87	295.981	286.494	823.434	4642.73	2199.93	5911.08
2263.49	3320.3	2230.29	1208.59	1330.02	1024.64	2342.4	3104.95	155.58	918.3	2864.94	2433.3	2961.71	3657.07	297.878	288.392	827.228	4705.34	2203.73	5914.87
2268.24	3364.88	2232.19	1208.59	1333.81	1028.48	2352.64	3156.18	162.22	930.632	2877.28	2449.43	2993.96	3657.07	300.724	312.108	876.559	4725.26	2216.06	6080.89
2292.9	3371.53	2236.93	1209.54	1336.66	1033.6	2413.44	3181.79	166.964	936.324	2924.71	2464.61	3015.78	3672.25	300.724	314.005	878.456	4787.87	2237.88	6098.91
2292.9	3432.24	2250.21	1212.38	1359.42	1045.76	2458.24	3185.59	167.912	936.324	2952.22	2470.3	3027.16	3688.38	304.519	324.441	889.84	4791.66	2242.62	6170.06
2306.18	3450.26	2252.11	1217.13	1362.27	1057.28	2493.44	3191.28	168.861	941.067	2968.35	2479.79	3041.39	3745.3	306.416	351.952	893.634	4797.36	2262.55	104.352
2311.88	3475.88	2255.91	1217.13	1362.27	1060.48	2531.84	3224.48	169.81	944.862	2969.29	2500.66	3049.93	3760.47	311.159	355.746	902.172	4815.38	2263.49	148.939
2313.77	3480.62	2256.85	1219.97	1367.01	1076.48	2630.4	3233.02	174.553	949.605	2969.29	2567.06	3113.49	3810.75	317.8	356.695	920.197	4877.99	2322.31	148.939
2323.26	3511.93	2260.65	1226.61	1374.6	1080.96	2634.24	3240.61	175.501	955.297	2975.94	2635.37	3132.46	3829.73	319.697	358.592	937.273	4885.58	2368.8	163.169
2349.82	3520.46	2272.03	1226.61	1376.5	1085.44	2725.76	3269.07	181.193	955.297	3019.57	2648.65	3141.95	3907.52	320.646	359.541	950.554	4903.61	2451.33	170.758
2358.36	3526.16	2288.16	1231.36	1381.24	1089.92	2807.04	3280.45	181.193	973.322	3094.52	2655.29	3149.54	3945.46	321.595	379.463	956.246	4942.5	2468.4	181.193
2370.69	3536.59	2312.82	1232.3	1393.58	1106.56	2816.64	3283.3	184.988	979.962	3106.85	2709.36	3166.62	3969.18	327.286	383.257	976.168	4977.6	2504.45	188.783
2379.23	3562.21	2317.57	1235.15	1403.06	1122.56	2844.16	3296.58	187.834	992.295	3127.72	2713.16	3167.56	3986.25	328.235	384.206	1020.75	5025.98	2508.25	196.372
2381.13	3576.44	2320.41	1237.05	1411.6	1134.08	2844.16	3401.88	189.731	993.243	3151.44	2716	3173.26	3999.54	331.081	392.744	1021.7	5048.75	2538.6	203.012
2428.56	3577.38	2322.31	1237.05	1415.4	1134.72	2902.4	3407.57	195.423	1004.63	3198.87	2730.23	3188.43	4033.69	335.824	397.487	1027.4	5128.44	2557.58	206.807
2434.25	3584.97	2322.31	1250.33	1420.14	1136	2931.84	3420.86	199.218	1006.52	3307.02	2732.13	3202.66	4054.56	335.824	399.384	1030.24	5142.67	2575.6	216.294
2455.12	3584.97	2326.11	1250.33	1422.98	1141.76	2943.36	3426.55	199.218	1006.52	3330.73	2743.51	3238.71	4083.02	338.67	400.333	1035.93	5256.51	2576.55	229.575
2457.97	3593.51	2328.95	1254.12	1428.68	1146.88	2968.96	3449.32	201.115	1010.32	3349.71	2745.41	3278.56	4083.02	340.568	417.409	1041.62	5353.27	2594.58	248.548
2485.48	3601.1	2366.9	1258.87	1434.37	1148.8	2984.32	3495.8	201.115	1017.91	3357.3	2782.41	3297.53	4093.45	340.568	434.485	1071.03	5521.18	2600.27	252.343
2508.25	3603	2367.85	1266.46	1443.86	1159.68	2998.4	3522.36	201.115	1020.75	3360.14	2835.53	3351.6	4100.09	342.465	435.433	1072.93	5950.92	2638.21	257.086
2510.15	3614.38	2371.64	1277.84	1463.78	1159.68	3025.92	3537.54	207.756	1020.75	3378.17	2889.61	3353.5	4140.89	343.414	449.663	1145.98	19.9218	2671.42	274.162
2515.84	3663.71	2378.28	1277.84	1464.73	1173.76	3080.32	3609.64	207.756	1034.98	3455.01	2898.15	3353.5	4219.62	343.414	458.201	1168.74	50.2788	2729.28	274.162
2531.02	3676.04	2389.67	1278.79	1470.42	1175.68	3146.24	3645.69	208.704	1036.88	3521.41	2902.89	3358.24	4231.01	346.26	466.739	1176.33	61.6627	2763.44	278.905
2542.4	3686.48	2391.56	1284.48	1470.42	1179.52	3159.04	3667.51	210.602	1037.83	3529.95	2928.5	3368.68	4236.7	350.054	470.534	1188.67	63.56	2822.25	283.648
2574.65	3718.73	2391.56	1292.07	1470.42	1188.48	3219.2	3827.83	212.499	1041.62	3552.72	2980.68	3384.81	4295.52	352.9	473.38	1240.84	64.5086	2829.84	304.519
2574.65	3773.76	2392.51	1299.66	1485.6	1196.8	3287.04	3862.93	212.499	1055.85	3565.05	2983.52	3410.42	4305	353.849	481.918	1249.38	66.406	2867.79	307.365
2579.4	3917	2406.74	1304.4	1513.11	1212.16	3289.6	3863.88	213.448	1071.03	3599.2	2998.7	3498.65	4317.34	354.798	488.558	1265.51	67.3546	2879.17	309.262
2582.24	3949.26	2433.3	1310.09	1517.85	1214.72	3339.52	3886.65	214.396	1072.93	3605.84	3065.11	3640.94	4318.28	357.644	488.558	1278.79	70.2006	2896.25	342.465
2615.45	4005.23	2450.38	1325.27	1520.7	1226.88	3340.16	4032.74	219.14	1088.11	3657.07	3080.29	3686.48	4388.49	359.541	489.507	1311.99	76.8412	2968.35	358.592
2669.52	4169.35	2452.28	1325.27	1523.54	1236.48	3342.08	4040.33	219.14	1098.54	3660.87	3105.9	3702.61	4403.66	374.719	498.045	1319.58	76.8412	3001.55	362.387
2765.33	379.463	2453.23	1326.22	1533.03	1264.64	3394.56	4096.3	221.037	1105.18	3704.5	3116.34	3814.55	4408.41	375.668	498.993	1321.48	87.2764	3001.55	363.335
2766.28	389.898	2455.12	1331.91	1533.98	1273.6	3464.32	4284.13	221.986	1110.88	3709.25	3139.1	3893.29	4416.94	378.514	502.788	1326.22	90.1224	3037.6	370.925
2823.2	450.612	2484.53	1335.71	1551.05	1273.6	3473.92	4402.71	222.934	1113.72	3733.91	3244.41	3893.29	4678.77	393.692	503.737	1330.02	94.8657	3037.6	398.436
2927.55	506.583	2487.38	1343.3	1555.8	1281.28	3546.24	4452.05	222.934	1126.06	3814.55	3254.84	4092.5	4692.06	394.641	506.583	1330.97	98.6603	3055.62	402.23
2947.48	534.094	2488.33	1348.99	1566.23	1285.12	3621.76	4549.76	226.729	1134.59	3823.09	3259.58	4240.49	4724.31	396.538	511.326	1363.22	102.455	3060.37	406.974
2947.48	536.94	2500.66	1349.94	1569.08	1312	3763.2	4786.92	228.626	1140.29	3836.37	3310.81	4249.98	4724.31	398.436	512.275	1369.86	114.787	3114.44	409.82
3115.39	549.272	2526.27	1350.89	1570.98	1332.48	3798.4	4846.69	252.343	1146.93	3861.03	3333.58	4285.08	4817.28	401.282	524.607	1396.42	132.812	3122.98	417.409
3234.92	559.707	2528.17	1367.96	1588.05	1344.64	3847.04	4859.02	253.291	1162.1	3880.01	3336.42	4415.05	4822.97	402.23	540.734	1473.26	139.453	3128.67	418.358
3255.79	585.321	2529.12	1377.45	1589	1354.24	3850.24	4915.94	257.086	1166.85	3903.72	3358.24	4415.05	4861.86	402.23	542.632	1495.08	140.401	3171.36	425.947
3548.92	627.062	2531.02	1379.35	1596.59	1358.08	3882.88	5029.78	260.881	1201	3937.87	3404.73	4481.45	5179.66	404.128	546.426	1516.9	148.939	3245.35	433.536
3584.97	669.752	2531.02	1380.3	1597.54	1363.84	3903.36	5625.53	260.881	1209.54	3940.72	3412.32	4820.12	5204.33	405.076	548.323	1542.52	148.939	3252.94	436.382
3594.46	670.7	2531.02	1383.14	1603.23	1388.8	3916.8	5628.38	261.829	1211.43	3995.74	3487.26	4820.12	5470.9	410.768	554.015	1542.52	150.836	3256.74	440.177
86.3277	698.211	2531.96	1384.09	1615.56	1395.2	3978.24	6148.24	265.624	1220.92	4016.61	3514.77	5069.62	5637.87	414.563	557.81	1548.21	156.528	3304.17	440.177
97.7116	708.646	2536.71	1389.78	1619.36	1399.68	3979.52	6977.37	268.47	1222.82	4040.33	3567.9	38.8949	5746.96	417.409	558.759	1564.33	158.426	3608.69	442.074
131.863	711.492	2538.6	1391.68	1626.95	1407.36	4025.6	78.7385	269.418	1226.61	4067.84	3578.33	48.3815	51.2275	420.255	563.502	1575.72	175.501	3663.71	443.023
176.45	718.133	2539.55	1395.47	1647.82	1410.56	4055.04	85.3791	270.367	1238.95	4076.38	3626.71	72.0979	58.8167	421.203	577.732	1597.54	202.064	3700.71	461.996
195.423	724.774	2547.14	1402.11	1669.64	1430.4	4180.48	96.763	272.264	1248.43	4076.38	3698.81	88.2251	63.56	423.101	580.578	1601.33	203.961	3733.91	483.815
216.294	750.387	2550.94	1402.11	1675.33	1431.04	4311.68	97.7116	276.059	1273.1	4133.3	3846.8	98.6603	63.56	424.998	589.116	1625.05	204.91	3784.19	493.301
221.986	754.182	2557.58	1406.86	1680.07	1444.48	4343.04	107.198	278.905	1280.69	4136.14	3854.39	108.147	63.56	429.741	596.705	1643.07	218.191	4057.4	497.096
227.678	802.563	2560.42	1407.81	1684.81	1504	4381.44	110.044	278.905	1293.02	4282.24	3871.47	113.839	66.406	431.639	596.705	1660.15	223.883	4061.2	498.993
244.753	805.409	2574.65	1413.5	1697.15	1524.48	4653.44	110.993	286.494	1311.04	4397.97	3994.79	120.479	66.406	439.228	621.37	1669.64	224.832	4195.91	501.839
258.035	812.05	2583.19	1417.29	1704.74	1538.56	4755.2	111.941	287.443	1319.58	4398.92	4006.18	124.274	67.3546	440.177	627.062	1694.3	224.832	4548.81	502.788
265.624	814.896	2584.14	1420.14	1718.02	1556.48	4805.76	112.89	289.34	1320.53	4436.87	4123.81	142.298	67.3546	442.074	627.062	1723.71	231.472	60.714	510.377
277.008	819.639	2584.14	1423.93	1718.02	1568.64	5008.64	145.144	291.238	1333.81	4461.53	4166.5	147.99	68.3033	443.023	629.908	1740.78	238.113	65.4573	517.966
284.597	821.537	2601.22	1431.52	1736.99	1601.92	5179.52	157.477	291.238	1337.61	4466.27	4275.59	150.836	68.3033	444.92	650.778	1750.27	239.061	107.198	522.71
313.057	836.715	2623.98	1438.16	1748.37	1640.96	5227.52	158.426	293.135	1339.5	4516.55	4329.67	157.477	75.8925	454.406	660.265	1828.06	242.856	136.607	523.658
323.492	858.534	2631.57	1440.06	1757.86	1658.88	5278.08	166.015	296.929	1379.35	4559.24	4439.71	159.374	76.8412	460.098	662.162	1837.55	251.394	137.555	534.094
358.592	860.431	2637.27	1441.96	1766.4	1672.96	5393.28	175.501	297.878	1380.3	4563.04	4448.25	165.066	81.5845	463.893	672.597	1899.21	261.829	139.453	543.58
395.59	861.38	2657.19	1442.91	1773.04	1672.96	5444.48	178.347	300.724	1392.63	4579.17	4764.15	166.015	83.4818	467.688	673.546	1906.8	266.572	139.453	544.529
434.485	864.226	2664.78	1442.91	1788.22	1672.96	5450.24	189.731	302.621	1398.32	4596.24	4889.38	167.912	84.4304	468.636	676.392	1937.16	270.367	139.453	546.426
463.893	870.867	2675.21	1445.75	1794.86	1674.24	5512.96	204.91	306.416	1428.68	4632.29	4926.37	180.245	85.3791	470.534	682.084	1938.11	288.392	145.144	552.118
464.842	884.148	2688.49	1454.29	1800.55	1678.72	5577.6	206.807	311.159	1428.68	4675.93	4960.52	189.731	86.3277	471.482	700.109	1978.9	296.929	147.042	555.913
480.02	884.148	2702.72	1463.78	1809.09	1686.4	5618.56	207.756	311.159	1456.19	4783.13	4977.6	192.577	88.2251	476.226	702.954	2046.25	306.416	166.964	557.81
499.942	888.891	2704.62	1466.62	1812.88	1692.16	5708.8	224.832	314.005	1459.03	4799.25	5043.06	197.321	90.1224	480.02	706.749	2052.89	317.8	171.707	558.759
502.788	900.275	2753	1476.11	1817.63	1695.36	5871.36	224.832	319.697	1475.16	4812.53	5105.67	202.064	92.0197	480.969	707.698	2077.56	330.132	175.501	566.348
503.737	910.71	2790.95	1488.44	1836.6	1699.84	6065.28	226.729	319.697	1481.8	4910.25	5339.99	215.345	92.0197	480.969	717.184	2081.35	338.67	180.245	570.143
537.888	917.351	2799.49	1494.13	1840.39	1700.48	6307.2	260.881	322.543	1501.72	5043.06	5574.31	223.883	99.6089	480.969	725.722	2111.71	340.568	184.039	573.937
544.529	920.197	2809.92	1496.03	1847.98	1724.16	6486.4	261.829	332.03	1503.62	5091.44	43.6382	239.061	100.558	483.815	742.798	2125.94	346.26	184.039	576.783
552.118	925.889	2816.56	1497.93	1874.55	1749.76	6851.2	262.778	334.876	1535.87	5134.13	52.1761	259.932	103.404	488.558	746.593	2126.89	351.003	184.988	577.732
566.348	942.016	2877.28	1505.52	1876.44	1752.32	0	277.008	335.824	1538.72	5276.43	52.1761	295.032	105.301	488.558	747.541	2154.4	354.798	192.577	579.629
615.678	942.016	2896.25	1505.52	1878.34	1765.12		277.008	336.773	1547.26	5578.1	60.714	297.878	108.147	496.147	750.387	2173.37	356.695	199.218	584.372
622.319	951.502	2896.25	1506.47	1885.93	1777.92		283.648	343.414	1556.75	5600.87	76.8412	300.724	109.096	498.045	750.387	2185.7	360.489	213.448	590.064
630.857	953.4	2933.25	1514.06	1894.47	1796.48		284.597	345.311	1573.82	5737.47	77.7898	301.673	110.044	501.839	759.874	2190.45	361.438	220.088	628.959
638.446	960.04	2950.32	1515.95	1900.16	1801.6		289.34	347.208	1591.85	5747.91	80.6358	312.108	110.044	508.48	767.463	2209.42	363.335	221.986	629.908
640.343	961.938	3007.24	1515.95	1924.82	1811.84		300.724	348.157	1607.97	5780.16	83.4818	323.492	112.89	511.326	769.36	2211.32	366.181	236.215	636.549
650.778	980.911	3007.24	1519.75	1947.59	1813.12		302.621	348.157	1608.92	5820.01	83.4818	329.184	114.787	514.172	772.206	2217.01	371.873	252.343	639.394
655.522	1010.32	3022.42	1521.65	1963.72	1818.24		307.365	355.746	1618.41	5834.24	86.3277	337.722	117.633	518.915	775.052	2233.14	375.668	257.086	649.83
672.597	1016.96	3073.65	1530.18	1969.41	1828.48		307.365	355.746	1629.79	5849.42	93.917	339.619	117.633	527.453	776.001	2278.67	376.617	258.983	659.316
681.135	1020.75	3075.54	1532.08	1973.21	1832.32		313.057	357.644	1644.97	5996.46	102.455	350.054	119.531	528.402	785.488	2354.57	380.411	259.932	665.008
686.827	1024.55	3095.47	1537.77	1974.15	1833.6		314.005	359.541	1658.25	6041.04	102.455	362.387	120.479	530.299	786.436	2362.15	386.103	264.675	668.803
715.287	1024.55	3109.7	1541.57	1990.28	1961.6		322.543	367.13	1669.64	65.4573	105.301	362.387	122.377	533.145	793.077	2377.33	393.692	274.162	672.597
718.133	1026.45	3133.41	1546.31	1995.02	1985.28		325.389	370.925	1679.12	72.0979	107.198	366.181	123.325	542.632	794.974	2387.77	402.23	277.008	686.827
721.928	1049.21	3169.46	1552	2000.72	1991.68		328.235	373.771	1682.92	76.8412	109.096	369.976	132.812	548.323	796.871	2465.56	403.179	280.802	706.749
732.363	1050.16	3223.53	1562.44	2009.25	2019.2		328.235	374.719	1705.68	77.7898	111.941	370.925	133.761	548.323	807.307	2482.63	407.922	285.546	708.646
735.209	1071.03	4084.91	1569.08	2032.97	2026.24		336.773	374.719	1711.38	88.2251	111.941	374.719	134.709	549.272	811.101	2484.53	411.717	287.443	710.544
751.336	1071.98	329.184	1574.77	2053.84	2035.84		339.619	376.617	1727.5	113.839	113.839	376.617	135.658	554.015	813.947	2485.48	436.382	292.186	717.184
757.028	1077.67	355.746	1601.33	2056.69	2064.64		340.568	380.411	1743.63	137.555	115.736	388.001	136.607	558.759	826.28	2485.48	443.023	302.621	720.03
757.977	1082.42	374.719	1601.33	2066.17	2075.52		343.414	380.411	1817.63	155.58	115.736	388.949	136.607	563.502	849.996	2492.12	461.047	304.519	722.876
760.823	1083.37	413.614	1607.97	2069.02	2145.92		348.157	389.898	1821.42	162.22	118.582	412.666	137.555	563.502	853.791	2499.71	492.353	305.467	724.774
763.668	1088.11	415.512	1622.2	2097.48	2167.04		354.798	398.436	1834.7	168.861	119.531	417.409	137.555	564.451	855.688	2505.4	501.839	318.749	730.466
769.36	1104.24	448.715	1658.25	2126.89	2167.68		355.746	401.282	1890.67	174.553	122.377	446.817	138.504	564.451	868.969	2506.35	660.265	325.389	739.003
780.744	1108.98	449.663	1665.84	2130.68	2174.72		372.822	403.179	1892.57	175.501	123.325	449.663	139.453	567.297	868.969	2538.6	670.7	328.235	757.977
785.488	1110.88	472.431	1669.64	2134.48	2214.4		380.411	405.076	1899.21	187.834	129.017	449.663	140.401	569.194	889.84	2572.76	677.341	329.184	763.668
797.82	1120.36	490.455	1669.64	2144.91	2220.8		383.257	412.666	1910.59	203.012	129.966	450.612	140.401	577.732	890.788	2578.45	684.93	339.619	771.258
811.101	1138.39	496.147	1673.43	2148.71	2222.08		392.744	412.666	1916.29	227.678	129.966	458.201	142.298	584.372	907.864	2591.73	713.39	340.568	773.155
859.483	1139.34	496.147	1684.81	2156.3	2236.8		402.23	416.46	1940.95	230.524	132.812	459.15	142.298	586.27	913.556	2593.63	752.285	351.952	773.155
869.918	1141.23	514.172	1694.3	2186.65	2256.64		422.152	417.409	1942.85	242.856	136.607	478.123	145.144	587.218	915.454	2623.04	752.285	354.798	775.052
884.148	1150.72	519.864	1701.89	2197.09	2278.4		423.101	417.409	1962.77	244.753	139.453	478.123	146.093	591.013	916.402	2637.27	767.463	360.489	778.847
896.48	1172.54	521.761	1703.79	2210.37	2282.88		424.049	420.255	1990.28	246.651	140.401	486.661	147.042	595.756	917.351	2671.42	806.358	367.13	787.385
902.172	1175.39	536.94	1705.68	2216.06	2285.44		424.049	425.947	1995.02	256.137	141.35	499.942	148.939	614.729	924.94	2676.16	818.691	370.925	790.231
905.018	1191.51	554.015	1709.48	2222.7	2302.08		424.049	434.485	2012.1	267.521	153.682	507.531	149.888	624.216	926.837	2736.87	819.639	388.949	812.999
906.916	1193.41	582.475	1711.38	2250.21	2328.96		426.895	438.279	2035.82	269.418	154.631	519.864	150.836	628.011	942.965	2738.77	834.818	397.487	817.742
908.813	1196.26	589.116	1721.81	2261.6	2418.56		442.074	438.279	2044.35	269.418	159.374	526.504	153.682	628.011	943.913	2787.15	839.561	398.436	817.742
923.043	1213.33	594.808	1733.2	2266.34	2463.36		445.869	440.177	2049.1	281.751	161.272	529.35	163.169	629.908	962.886	2794.74	863.277	411.717	817.742
926.837	1226.61	608.089	1739.84	2270.14	2501.76		462.944	445.869	2056.69	292.186	164.118	533.145	163.169	633.703	969.527	2794.74	881.302	415.512	818.691
929.683	1238	609.986	1746.48	2282.47	2524.8		469.585	446.817	2058.58	297.878	165.066	535.042	164.118	633.703	978.065	2799.49	886.994	425.947	823.434
932.529	1261.71	609.986	1753.12	2294.8	2540.8		475.277	458.201	2085.15	299.775	166.964	540.734	164.118	639.394	993.243	2818.46	890.788	431.639	832.92
938.221	1261.71	619.473	1755.01	2305.24	2564.48		477.174	464.842	2128.79	314.954	168.861	541.683	165.066	641.292	1003.68	2839.33	894.583	434.485	840.51
947.708	1261.71	628.011	1766.4	2306.18	2581.76		480.02	473.38	2134.48	326.338	168.861	542.632	166.015	643.189	1031.19	2847.87	896.48	435.433	842.407
955.297	1264.56	630.857	1791.06	2310.93	2669.44		482.866	477.174	2159.14	336.773	171.707	549.272	166.015	645.086	1080.52	2859.25	915.454	436.382	845.253
959.092	1275.94	635.6	1793.91	2311.88	2671.36		485.712	478.123	2172.42	338.67	172.655	551.169	166.964	646.984	1080.52	2868.74	916.402	441.125	851.894
960.04	1291.12	647.932	1821.42	2318.52	2728.32		497.096	479.072	2182.86	343.414	191.629	566.348	167.912	650.778	1088.11	2906.68	919.248	456.304	871.815
960.989	1309.15	649.83	1850.83	2319.47	2734.08		548.323	483.815	2266.34	348.157	194.475	570.143	170.758	668.803	1090.95	2936.09	931.581	475.277	871.815
972.373	1316.74	654.573	1852.73	2337.49	2843.52		549.272	485.712	2276.78	349.106	197.321	584.372	173.604	671.649	1108.03	2948.42	996.089	485.712	880.353
985.654	1324.32	662.162	1860.32	2341.28	2844.16		572.989	487.609	2309.98	360.489	200.167	588.167	173.604	672.597	1110.88	2955.07	1034.04	493.301	882.251
985.654	1328.12	662.162	1876.44	2355.51	2881.92		577.732	490.455	2363.1	367.13	203.012	596.705	174.553	683.033	1117.52	2979.73	1053.96	496.147	905.967
993.243	1347.09	666.906	1888.78	2413.38	2930.56		582.475	491.404	2366.9	380.411	203.961	600.5	176.45	689.673	1122.26	3016.73	1067.24	511.326	931.581
993.243	1348.04	680.187	1894.47	2413.38	3056		587.218	498.045	2367.85	387.052	205.858	606.192	177.399	692.519	1124.16	3020.52	1077.67	527.453	933.478
996.089	1349.94	693.468	1902.06	2423.82	3066.88		593.859	499.942	2406.74	404.128	210.602	609.037	183.091	695.365	1126.06	3024.32	1085.26	529.35	936.324
998.935	1357.53	699.16	1919.13	2426.66	3075.2		602.397	506.583	2408.64	405.076	216.294	620.421	184.039	699.16	1151.67	3026.21	1106.13	531.248	940.119
999.884	1362.27	700.109	1945.69	2433.3	3147.52		606.192	511.326	2415.28	410.768	220.088	636.549	184.988	702.954	1163.05	3036.65	1115.62	547.375	946.759
1011.27	1385.04	700.109	1961.82	2451.33	3155.2		608.089	516.069	2438.05	410.768	221.986	644.138	190.68	709.595	1164	3055.62	1116.57	559.707	951.502
1018.86	1404.96	710.544	1964.67	2464.61	3174.4		608.089	524.607	2458.92	430.69	223.883	647.932	192.577	720.979	1164	3069.85	1155.46	563.502	961.938
1019.81	1411.6	731.414	1992.18	2473.15	3180.16		632.754	532.196	2462.71	431.639	225.78	651.727	196.372	726.671	1166.85	3072.7	1162.1	578.68	961.938
1027.4	1411.6	732.363	1993.13	2482.63	3255.04		633.703	537.888	2475.04	435.433	230.524	652.676	198.269	729.517	1169.69	3076.49	1164	580.578	961.938
1033.09	1419.19	735.209	2014.95	2498.76	3263.36		638.446	538.837	2540.5	448.715	236.215	661.214	203.012	737.106	1181.08	3093.57	1164	590.064	968.578
1034.04	1420.14	737.106	2015.9	2498.76	3278.08		641.292	539.786	2562.32	448.715	237.164	666.906	203.012	739.952	1196.26	3096.41	1171.59	590.064	972.373
1034.98	1435.32	737.106	2020.64	2503.5	3278.08		646.984	542.632	2617.34	467.688	237.164	672.597	204.91	741.849	1202.9	3134.36	1177.28	590.064	979.962
1040.68	1435.32	739.952	2031.07	2518.68	3351.04		653.624	544.529	2623.04	469.585	239.061	676.392	208.704	744.695	1207.64	3178.95	1204.79	593.859	980.911
1054.91	1436.27	744.695	2040.56	2531.02	3360.64		654.573	550.221	2635.37	471.482	243.805	676.392	211.55	745.644	1214.28	3227.33	1207.64	594.808	994.192
1075.78	1451.44	750.387	2042.46	2539.55	3385.6		656.47	552.118	2667.62	476.226	245.702	677.341	214.396	746.593	1221.87	3233.02	1266.46	595.756	995.141
1078.62	1464.73	773.155	2059.53	2560.42	3408		665.008	556.861	2672.37	485.712	245.702	684.93	215.345	746.593	1240.84	3234.92	1268.35	599.551	997.987
1084.31	1475.16	778.847	2061.43	2572.76	3456		674.495	556.861	2699.88	486.661	249.497	691.571	217.242	750.387	1265.51	3241.56	1274.99	602.397	999.884
1085.26	1479.9	799.717	2069.97	2579.4	3468.8		675.443	569.194	2773.87	492.353	251.394	691.571	218.191	757.028	1268.35	3255.79	1286.38	629.908	1016.96
1087.16	1481.8	800.666	2078.51	2592.68	3505.28		677.341	570.143	2808.97	494.25	256.137	694.417	218.191	757.977	1272.15	3270.97	1290.17	636.549	1022.65
1096.65	1489.39	807.307	2099.38	2598.37	3590.4		679.238	572.04	2809.92	494.25	256.137	696.314	220.088	761.771	1282.58	3271.92	1297.76	657.419	1023.6
1096.65	1503.62	829.126	2114.56	2608.81	3630.08		685.879	572.04	2823.2	503.737	257.086	697.263	220.088	766.514	1291.12	3280.45	1305.35	657.419	1026.45
1101.39	1513.11	829.126	2149.66	2614.5	3634.56		685.879	574.886	2844.07	517.966	258.035	709.595	221.037	766.514	1302.51	3287.09	1332.86	659.316	1029.29
1102.34	1520.7	835.766	2157.24	2623.04	3806.72		697.263	581.526	2848.82	517.966	262.778	720.979	222.934	769.36	1311.04	3292.79	1356.58	664.06	1040.68
1110.88	1520.7	850.945	2188.55	2660.03	3851.52		699.16	583.424	2865.89	518.915	264.675	760.823	224.832	772.206	1312.94	3315.55	1359.42	667.854	1051.11
1113.72	1531.13	859.483	2203.73	2665.72	3865.6		701.057	587.218	2909.53	523.658	267.521	760.823	225.78	776.001	1320.53	3329.78	1363.22	676.392	1051.11
1119.41	1544.41	861.38	2204.68	2669.52	4220.16		702.954	592.91	2979.73	526.504	269.418	763.668	225.78	779.796	1324.32	3335.48	1377.45	687.776	1066.29
1123.21	1546.31	868.969	2205.63	2689.44	4231.68		717.184	596.705	3017.68	532.196	269.418	772.206	226.729	783.59	1346.14	3344.01	1389.78	697.263	1071.98
1135.54	1563.39	877.507	2208.47	2715.05	4326.4		732.363	608.089	3033.8	534.094	271.316	776.001	226.729	788.334	1358.48	3364.88	1397.37	711.492	1075.78
1158.31	1566.23	877.507	2214.16	2720.75	4326.4		733.311	612.832	3074.6	536.94	278.905	777.898	229.575	789.282	1358.48	3373.42	1450.5	716.236	1079.57
1164	1568.13	883.199	2218.91	2721.7	4330.88		748.49	620.421	3194.13	543.58	280.802	779.796	230.524	793.077	1362.27	3384.81	1459.98	747.541	1085.26
1164	1570.98	886.045	2219.86	2725.49	4478.08		750.387	624.216	3277.61	555.913	280.802	780.744	231.472	794.026	1371.76	3420.86	1460.93	780.744	1091.9
1175.39	1572.87	886.994	2231.24	2732.13	4492.8		755.131	629.908	3288.99	560.656	282.7	788.334	231.472	795.923	1375.55	3440.78	1464.73	795.923	1101.39
1177.28	1572.87	890.788	2241.68	2741.62	4496.64		759.874	633.703	3316.5	560.656	291.238	796.871	231.472	803.512	1379.35	3456.9	1469.47	803.512	1103.29
1188.67	1578.56	902.172	2278.67	2744.46	4523.52		759.874	634.651	3399.98	566.348	296.929	820.588	231.472	803.512	1388.83	3521.41	1487.49	805.409	1118.47
1190.56	1582.36	906.916	2383.97	2746.36	4532.48		760.823	636.549	3457.85	567.297	298.827	826.28	232.421	805.409	1388.83	3549.87	1492.24	807.307	1121.31
1207.64	1583.31	921.145	2461.76	2747.31	4750.72		768.412	644.138	3480.62	572.04	300.724	831.972	232.421	806.358	1414.45	3549.87	1494.13	809.204	1127
1209.54	1596.59	923.043	2820.36	2750.16	4846.08		768.412	649.83	3538.49	591.013	304.519	837.664	233.37	812.05	1429.63	3560.31	1496.03	819.639	1139.34
1209.54	1596.59	926.837	217.242	2759.64	5244.8		768.412	650.778	3566.95	601.448	307.365	855.688	235.267	812.999	1430.57	3584.97	1529.23	821.537	1143.13
1216.18	1604.18	933.478	228.626	2767.23	5975.68		772.206	652.676	3579.28	614.729	308.313	856.637	235.267	814.896	1432.47	3594.46	1533.03	822.485	1162.1
1221.87	1607.97	936.324	291.238	2767.23	6248.96		777.898	654.573	3616.28	615.678	309.262	868.021	235.267	817.742	1440.06	3623.87	1572.87	825.331	1162.1
1233.25	1625.05	947.708	295.032	2772.92	6490.24		779.796	656.47	3621.02	629.908	309.262	870.867	236.215	823.434	1449.55	3638.1	1581.41	826.28	1201
1236.1	1626.95	949.605	326.338	2777.67			791.18	659.316	3667.51	632.754	325.389	878.456	237.164	823.434	1454.29	3641.89	1586.15	831.023	1204.79
1238.95	1626.95	950.554	338.67	2785.26			794.974	662.162	3701.66	638.446	325.389	890.788	237.164	827.228	1466.62	3646.64	1589	835.766	1211.43
1243.69	1629.79	979.014	346.26	2814.66			795.923	670.7	3831.62	639.394	328.235	900.275	238.113	830.074	1485.6	3652.33	1600.38	868.021	1211.43
1251.28	1634.54	979.962	347.208	2819.41			827.228	672.597	4535.53	648.881	328.235	908.813	244.753	831.972	1491.29	3656.12	1615.56	874.661	1218.07
1265.51	1649.71	990.397	347.208	2821.3			829.126	680.187	35.1003	650.778	330.132	953.4	244.753	848.099	1515.95	3673.2	1644.02	876.559	1219.97
1277.84	1649.71	1005.58	360.489	2824.15			841.458	682.084	36.0489	655.522	332.978	955.297	245.702	849.996	1531.13	3681.74	1649.71	887.943	1228.51
1280.69	1650.66	1016.96	361.438	2831.74			842.407	685.879	36.0489	660.265	336.773	959.092	247.599	856.637	1552	3713.99	1652.56	897.429	1229.46
1288.28	1660.15	1022.65	365.233	2835.53			856.637	695.365	41.7409	671.649	336.773	963.835	248.548	856.637	1555.8	3716.84	1655.41	904.07	1230.41
1290.17	1681.02	1031.19	388.949	2840.28			856.637	695.365	55.9707	684.93	343.414	963.835	254.24	860.431	1563.39	3727.27	1659.2	909.762	1251.28
1305.35	1690.51	1043.52	400.333	2845.02			857.585	701.057	65.4573	689.673	348.157	970.476	255.189	867.072	1579.51	3732.96	1680.07	915.454	1255.07
1320.53	1697.15	1043.52	406.025	2847.87			863.277	702.006	67.3546	689.673	349.106	971.424	257.086	872.764	1595.64	3769.01	1683.87	917.351	1263.61
1320.53	1739.84	1061.55	419.306	2857.35			864.226	704.852	72.0979	690.622	351.003	984.705	263.727	882.251	1595.64	3772.81	1684.81	926.837	1266.46
1322.43	1766.4	1064.39	436.382	2857.35			877.507	708.646	77.7898	690.622	362.387	1018.86	263.727	886.994	1598.49	3801.27	1686.71	931.581	1273.1
1326.22	1770.19	1069.14	437.331	2858.3			880.353	712.441	79.6871	695.365	366.181	1021.7	264.675	889.84	1607.97	3816.45	1694.3	934.427	1281.63
1328.12	1791.06	1069.14	437.331	2863.05			881.302	714.338	81.5845	720.979	371.873	1027.4	266.572	893.634	1621.25	3834.47	1724.66	934.427	1287.33
1330.97	1797.7	1070.08	441.125	2864.94			883.199	714.338	82.5331	732.363	373.771	1038.78	267.521	896.48	1636.43	3842.06	1734.14	938.221	1290.17
1334.76	1803.4	1077.67	477.174	2870.63			884.148	717.184	86.3277	735.209	383.257	1046.37	269.418	897.429	1646.87	3843.01	1738.89	946.759	1306.3
1344.25	1815.73	1078.62	480.969	2888.66			886.994	721.928	97.7116	750.387	386.103	1048.27	269.418	898.378	1649.71	3868.62	1742.68	946.759	1311.99
1349.94	1847.98	1083.37	497.096	2896.25			901.224	723.825	99.6089	769.36	386.103	1058.7	269.418	904.07	1650.66	3881.9	1772.09	951.502	1313.89
1356.58	1850.83	1088.11	500.891	2901.94			904.07	733.311	100.558	771.258	391.795	1064.39	270.367	915.454	1657.3	3884.75	1782.53	957.194	1354.68
1357.53	1852.73	1094.75	503.737	2917.12			917.351	738.055	101.506	784.539	395.59	1071.03	272.264	927.786	1662.05	3884.75	1795.81	960.989	1361.32
1359.42	1863.16	1112.77	505.634	2933.25			945.811	744.695	101.506	786.436	397.487	1076.73	272.264	931.581	1680.07	3948.31	1807.19	969.527	1371.76
1365.12	1871.7	1117.52	517.018	2935.14			956.246	749.439	103.404	788.334	400.333	1080.52	274.162	946.759	1702.84	3965.38	1809.09	975.219	1372.71
1385.99	1876.44	1130.8	519.864	2962.65			960.04	750.387	104.352	793.077	404.128	1081.47	274.162	950.554	1714.22	4015.66	1823.32	977.116	1373.65
1392.63	1881.19	1133.64	526.504	2975.94			963.835	751.336	106.25	795.923	405.076	1090.95	275.11	960.04	1720.86	4021.35	1825.22	1006.52	1376.5
1403.06	1925.77	1134.59	529.35	3006.29			964.784	756.079	107.198	797.82	406.974	1095.7	276.059	960.989	1733.2	4038.43	1845.14	1016.96	1377.45
1403.06	1948.54	1141.23	541.683	3017.68			971.424	757.028	107.198	812.999	411.717	1100.44	277.008	962.886	1767.35	4044.12	1866.01	1017.91	1387.88
1404.01	1955.18	1151.67	541.683	3017.68			972.373	757.977	108.147	820.588	418.358	1101.39	278.905	968.578	1776.83	4068.79	1869.8	1019.81	1393.58
1405.91	1970.36	1156.41	544.529	3017.68			978.065	758.925	108.147	827.228	424.998	1101.39	278.905	975.219	1780.63	4091.56	1882.13	1031.19	1404.01
1407.81	1978.9	1163.05	547.375	3037.6			988.5	760.823	109.096	835.766	425.947	1123.21	279.854	980.911	1782.53	4101.04	1882.13	1038.78	1412.55
1409.7	1999.77	1185.82	549.272	3040.44			988.5	761.771	110.044	840.51	429.741	1131.75	280.802	986.603	1807.19	4158.91	1899.21	1060.6	1424.88
1412.55	2027.28	1188.67	554.015	3042.34			991.346	773.155	110.993	849.048	434.485	1141.23	280.802	986.603	1810.04	4174.09	1901.11	1063.44	1431.52
1422.04	2045.3	1191.51	556.861	3048.98			992.295	775.052	110.993	854.74	435.433	1145.03	280.802	987.551	1813.83	4198.75	1903	1064.39	1436.27
1422.04	2051.94	1195.31	557.81	3080.29			997.038	777.898	114.787	863.277	440.177	1148.82	280.802	990.397	1814.78	4239.55	1908.7	1073.88	1440.06
1423.93	2057.64	1201	558.759	3096.41			1000.83	777.898	119.531	865.175	443.971	1158.31	281.751	995.141	1822.37	4249.03	1921.03	1077.67	1453.34
1424.88	2058.58	1213.33	565.399	3114.44			1001.78	780.744	120.479	872.764	444.92	1164	283.648	996.089	1825.22	4300.26	1925.77	1080.52	1459.03
1427.73	2060.48	1231.36	566.348	3119.18			1005.58	781.693	120.479	877.507	446.817	1164.95	285.546	997.038	1825.22	4324.93	1942.85	1082.42	1463.78
1448.6	2077.56	1245.59	570.143	3141.95			1011.27	781.693	122.377	882.251	447.766	1168.74	290.289	1004.63	1827.11	4353.38	1955.18	1088.11	1478.01
1459.03	2085.15	1249.38	572.04	3165.67			1013.17	783.59	123.325	882.251	454.406	1173.49	292.186	1007.47	1834.7	4360.03	1958.98	1089.06	1494.13
1459.98	2096.53	1250.33	573.937	3169.46			1018.86	789.282	124.274	890.788	461.996	1217.13	295.032	1009.37	1842.29	4407.46	1971.31	1090.01	1507.42
1467.57	2106.02	1252.23	574.886	3174.2			1027.4	789.282	126.171	894.583	472.431	1221.87	299.775	1011.27	1848.93	4443.51	1996.92	1093.8	1509.31
1467.57	2122.14	1258.87	587.218	3183.69			1034.04	796.871	126.171	907.864	477.174	1223.77	299.775	1022.65	1853.67	4475.76	2003.56	1104.24	1521.65
1473.26	2129.73	1262.66	607.14	3190.33			1048.27	797.82	127.12	915.454	480.02	1230.41	302.621	1041.62	1891.62	4483.35	2004.51	1115.62	1533.98
1483.7	2152.5	1263.61	609.037	3196.02			1056.8	798.769	128.069	923.043	491.404	1238	304.519	1058.7	1924.82	4525.09	2018.74	1124.16	1535.87
1486.54	2162.94	1266.46	616.627	3196.97			1062.5	800.666	129.017	923.043	491.404	1258.87	304.519	1076.73	1956.13	4541.22	2035.82	1130.8	1552.95
1498.88	2168.63	1271.2	616.627	3209.31			1066.29	808.255	130.915	956.246	491.404	1286.38	306.416	1084.31	1977.95	4562.09	2037.71	1142.18	1564.33
1498.88	2169.58	1287.33	616.627	3212.15			1088.11	812.999	130.915	973.322	492.353	1310.09	306.416	1090.01	1979.85	4575.37	2037.71	1143.13	1578.56
1499.83	2177.17	1293.97	628.959	3235.87			1091.9	818.691	130.915	986.603	501.839	1311.99	306.416	1090.01	1995.02	4617.11	2040.56	1150.72	1580.46
1504.57	2186.65	1300.61	631.805	3237.76			1109.93	825.331	131.863	992.295	511.326	1330.97	308.313	1094.75	1998.82	4632.29	2044.35	1155.46	1586.15
1511.21	2202.78	1300.61	631.805	3238.71			1112.77	829.126	136.607	998.935	523.658	1332.86	308.313	1098.54	2005.46	4637.03	2051	1157.36	1589.95
1528.29	2210.37	1309.15	632.754	3242.51			1113.72	843.356	139.453	998.935	528.402	1345.19	309.262	1099.49	2013.05	4661.7	2053.84	1183.92	1591.85
1539.67	2222.7	1323.38	633.703	3248.2			1114.67	844.304	139.453	1002.73	530.299	1358.48	310.211	1101.39	2029.18	4702.49	2060.48	1201	1602.28
1544.41	2229.34	1339.5	633.703	3268.12			1117.52	847.15	142.298	1012.22	533.145	1380.3	314.954	1103.29	2030.12	4708.18	2075.66	1203.85	1607.02
1552	2234.09	1369.86	633.703	3286.15			1121.31	849.048	142.298	1015.06	533.145	1391.68	316.851	1129.85	2044.35	4716.72	2079.46	1204.79	1637.38
1552.95	2241.68	1373.65	638.446	3286.15			1136.49	851.894	143.247	1025.5	537.888	1407.81	320.646	1131.75	2047.2	4733.8	2094.63	1219.97	1643.07
1564.33	2244.52	1373.65	640.343	3290.89			1143.13	858.534	144.196	1026.45	541.683	1428.68	320.646	1132.7	2052.89	4754.67	2109.81	1219.97	1644.97
1571.92	2276.78	1377.45	646.035	3294.68			1158.31	860.431	149.888	1041.62	545.477	1428.68	321.595	1135.54	2060.48	4778.38	2117.4	1221.87	1646.87
1573.82	2277.72	1389.78	652.676	3297.53			1160.21	861.38	155.58	1042.57	547.375	1432.47	323.492	1145.98	2060.48	4779.33	2126.89	1234.2	1649.71
1580.46	2290.06	1389.78	654.573	3307.97			1164	868.969	156.528	1047.32	551.169	1436.27	326.338	1154.51	2068.07	5121.8	2130.68	1235.15	1680.07
1582.36	2291.95	1404.96	654.573	3327.89			1173.49	872.764	157.477	1051.11	557.81	1439.11	327.286	1154.51	2069.97	5140.77	2131.63	1244.64	1778.73
1586.15	2322.31	1424.88	657.419	3338.32			1174.44	876.559	158.426	1064.39	559.707	1447.65	328.235	1155.46	2085.15	5179.66	2137.32	1244.64	1791.06
1586.15	2330.85	1428.68	658.368	3356.35			1175.39	886.994	159.374	1077.67	567.297	1467.57	330.132	1159.26	2094.63	5226.15	2138.27	1246.53	1799.6
1594.69	2340.34	1432.47	661.214	3360.14			1183.92	887.943	160.323	1080.52	569.194	1471.37	330.132	1160.21	2106.02	5227.1	2149.66	1252.23	1808.14
1608.92	2377.33	1433.42	665.008	3371.53			1186.77	893.634	162.22	1080.52	576.783	1477.06	332.978	1160.21	2120.25	5336.19	2160.09	1254.12	1828.06
1611.77	2382.08	1444.8	669.752	3373.42			1206.69	894.583	162.22	1083.37	579.629	1483.7	332.978	1176.33	2123.09	5401.65	2180.01	1260.76	1843.24
1618.41	2390.61	1446.7	671.649	3389.55			1211.43	901.224	163.169	1086.21	580.578	1487.49	338.67	1180.13	2124.04	5403.55	2182.86	1265.51	1854.62
1619.36	2403.9	1464.73	675.443	3399.04			1211.43	905.967	167.912	1098.54	583.424	1504.57	340.568	1194.36	2126.89		2211.32	1278.79	1857.47
1623.15	2407.69	1469.47	675.443	3409.47			1212.38	918.3	170.758	1100.44	584.372	1526.39	345.311	1195.31	2131.63		2212.27	1289.22	1875.49
1624.1	2425.71	1479.9	683.981	3424.65			1224.72	926.837	172.655	1100.44	586.27	1545.36	346.26	1199.1	2143.02		2214.16	1294.92	1880.24
1635.48	2430.46	1490.34	689.673	3441.73			1229.46	929.683	174.553	1102.34	587.218	1549.16	346.26	1228.51	2172.42		2226.5	1296.81	1886.88
1644.97	2435.2	1491.29	690.622	3457.85			1232.3	933.478	177.399	1108.03	589.116	1560.54	350.054	1230.41	2186.65		2235.98	1298.71	1891.62
1655.41	2447.53	1495.08	691.571	3481.57			1236.1	933.478	183.091	1113.72	593.859	1564.33	350.054	1232.3	2187.6		2250.21	1313.89	1899.21
1655.41	2454.17	1507.42	691.571	3502.44			1245.59	937.273	183.091	1117.52	593.859	1569.08	351.952	1233.25	2291.95		2255.91	1337.61	1901.11
1671.53	2454.17	1512.16	698.211	3510.98			1250.33	941.067	184.039	1126.06	600.5	1571.92	358.592	1261.71	2306.18		2274.88	1343.3	1902.06
1674.38	2471.25	1519.75	707.698	3530.9			1256.02	942.965	184.988	1132.7	603.346	1579.51	361.438	1266.46	2321.36		2275.83	1348.04	1938.11
1678.17	2481.69	1521.65	712.441	3558.41			1264.56	945.811	186.885	1137.44	604.294	1589.95	362.387	1271.2	2341.28		2282.47	1360.37	1946.64
1681.97	2482.63	1528.29	717.184	3562.21			1269.3	953.4	187.834	1141.23	609.986	1595.64	362.387	1277.84	2350.77		2289.11	1361.32	1960.87
1681.97	2483.58	1537.77	720.979	3581.18			1270.25	960.04	187.834	1166.85	646.035	1598.49	363.335	1292.07	2354.57		2328	1367.96	1965.62
1683.87	2498.76	1537.77	726.671	3585.92			1280.69	963.835	188.783	1167.8	648.881	1614.61	365.233	1293.97	2364.05		2331.8	1383.14	1991.23
1685.76	2502.56	1542.52	739.003	3667.51			1293.97	964.784	189.731	1168.74	651.727	1618.41	366.181	1293.97	2364.05		2336.54	1397.37	2018.74
1696.2	2520.58	1560.54	743.747	3678.89			1313.89	972.373	192.577	1169.69	656.47	1630.74	369.976	1298.71	2371.64		2337.49	1397.37	2029.18
1699.04	2559.48	1564.33	746.593	3686.48			1314.84	972.373	196.372	1191.51	669.752	1636.43	371.873	1303.45	2374.49		2382.08	1405.91	2036.77
1702.84	2568.01	1584.26	746.593	3716.84			1314.84	973.322	196.372	1192.46	674.495	1642.12	371.873	1308.2	2375.44		2390.61	1406.86	2057.64
1710.43	2568.01	1585.21	751.336	3726.32			1362.27	984.705	198.269	1208.59	674.495	1671.53	372.822	1312.94	2378.28		2400.1	1414.45	2059.53
1712.33	2597.42	1596.59	754.182	3734.86			1371.76	995.141	198.269	1227.56	676.392	1675.33	376.617	1321.48	2391.56		2414.33	1433.42	2095.58
1714.22	2605.01	1603.23	755.131	3737.71			1378.4	998.935	199.218	1246.53	680.187	1695.25	379.463	1333.81	2394.41		2426.66	1440.06	2102.22
1716.12	2622.09	1609.87	756.079	3745.3			1389.78	1005.58	200.167	1275.94	680.187	1699.04	383.257	1339.5	2409.59		2444.69	1441.01	2105.07
1720.86	2642.01	1615.56	757.028	3775.65			1389.78	1006.52	202.064	1275.94	683.981	1700.94	383.257	1341.4	2434.25		2445.64	1451.44	2122.14
1724.66	2644.85	1620.31	761.771	3785.14			1398.32	1011.27	203.961	1281.63	689.673	1705.68	386.103	1355.63	2447.53		2445.64	1467.57	2139.22
1736.04	2646.75	1621.25	770.309	3787.04			1403.06	1018.86	205.858	1299.66	689.673	1707.58	391.795	1356.58	2457.97		2456.07	1468.52	2141.12
1736.99	2654.34	1630.74	770.309	3791.78			1415.4	1020.75	209.653	1313.89	697.263	1713.27	394.641	1357.53	2463.66		2487.38	1470.42	2144.91
1750.27	2660.98	1654.46	775.052	3792.73			1421.09	1028.34	210.602	1322.43	698.211	1715.17	398.436	1362.27	2472.2		2509.2	1470.42	2161.04
1754.07	2682.8	1661.1	776.001	3799.37			1426.78	1030.24	210.602	1328.12	702.954	1716.12	399.384	1367.01	2475.04		2530.07	1476.11	2165.78
1755.01	2695.13	1664.89	776.001	3807.91			1441.01	1030.24	212.499	1343.3	716.236	1719.91	400.333	1376.5	2484.53		2535.76	1493.19	2180.96
1770.19	2697.03	1674.38	776.95	3819.29			1443.86	1032.14	214.396	1355.63	719.082	1727.5	401.282	1376.5	2492.12		2548.09	1498.88	2185.7
1771.14	2703.67	1677.22	780.744	3820.24			1447.65	1034.04	215.345	1367.96	725.722	1752.17	401.282	1377.45	2501.61		2550.94	1505.52	2209.42
1776.83	2712.21	1681.02	783.59	3847.75			1453.34	1039.73	218.191	1373.65	726.671	1758.81	403.179	1394.53	2502.56		2582.24	1505.52	2212.27
1780.63	2734.98	1699.99	791.18	3863.88			1489.39	1043.52	220.088	1382.19	736.157	1765.45	406.025	1405.91	2512.99		2585.09	1510.26	2221.75
1790.11	2745.41	1702.84	795.923	3871.47			1499.83	1043.52	220.088	1384.09	746.593	1768.3	406.025	1422.04	2519.63		2597.42	1513.11	2229.34
1795.81	2753.95	1706.63	800.666	3877.16			1508.36	1045.42	220.088	1396.42	752.285	1786.32	411.717	1450.5	2526.27		2625.88	1521.65	2232.19
1802.45	2764.39	1709.48	801.615	3890.44			1512.16	1049.21	220.088	1399.27	760.823	1805.29	411.717	1455.24	2540.5		2654.34	1533.03	2235.98
1807.19	2776.72	1722.76	802.563	3975.82			1522.59	1057.75	222.934	1412.55	775.052	1819.52	414.563	1464.73	2541.45		2682.8	1533.98	2236.93
1810.04	2787.15	1727.5	810.153	3986.25			1523.54	1067.24	223.883	1416.34	776.001	1829.96	414.563	1464.73	2547.14		2701.77	1535.87	2237.88
1813.83	2788.1	1737.94	821.537	3997.64			1528.29	1067.24	225.78	1432.47	780.744	1857.47	416.46	1478.01	2548.09		2711.26	1539.67	2237.88
1818.57	2800.43	1750.27	830.074	3998.59			1533.03	1067.24	226.729	1450.5	808.255	1877.39	419.306	1479.9	2555.68		2723.59	1570.98	2245.47
1823.32	2805.18	1750.27	831.023	4000.48			1545.36	1068.19	229.575	1455.24	808.255	1921.03	421.203	1481.8	2558.53		2729.28	1574.77	2250.21
1824.27	2810.87	1753.12	836.715	4018.51			1545.36	1078.62	231.472	1456.19	811.101	1924.82	422.152	1491.29	2558.53		2730.23	1576.67	2263.49
1831.86	2810.87	1754.07	868.021	4083.97			1551.05	1090.01	234.318	1465.67	812.999	1924.82	423.101	1498.88	2567.06		2739.72	1578.56	2265.39
1834.7	2818.46	1755.96	869.918	4172.19			1551.05	1092.85	236.215	1472.31	817.742	1925.77	424.998	1507.42	2570.86		2740.67	1587.1	2268.24
1838.5	2821.3	1759.76	872.764	4583.91			1555.8	1108.03	237.164	1480.85	847.15	1929.57	429.741	1510.26	2577.5		2743.51	1587.1	2286.26
1839.44	2834.59	1766.4	875.61	5963.25			1556.75	1115.62	238.113	1496.03	848.099	1944.75	431.639	1518.8	2596.47		2756.8	1600.38	2287.21
1845.14	2844.07	1770.19	884.148				1569.08	1136.49	244.753	1496.98	853.791	1947.59	431.639	1524.49	2600.27		2764.39	1602.28	2308.08
1861.26	2845.02	1774.94	891.737				1582.36	1153.57	244.753	1509.31	856.637	1977	434.485	1531.13	2649.6		2772.92	1606.08	2317.57
1870.75	2857.35	1783.47	898.378				1632.64	1154.51	244.753	1531.13	856.637	1985.54	435.433	1547.26	2668.57		2781.46	1610.82	2322.31
1875.49	2882.02	1786.32	901.224				1653.51	1155.46	248.548	1531.13	865.175	1988.38	437.331	1550.1	2734.03		2818.46	1612.72	2329.9
1879.29	2882.97	1786.32	906.916				1668.69	1160.21	252.343	1534.93	877.507	2001.67	438.279	1550.1	2746.36		2819.41	1628.84	2371.64
1890.67	2885.81	1793.91	921.145				1669.64	1196.26	254.24	1541.57	883.199	2002.61	439.228	1565.28	2754.9		2827	1630.74	2373.54
1896.36	2893.4	1794.86	923.043				1671.53	1212.38	256.137	1557.69	884.148	2014.95	440.177	1570.98	2757.74		2833.64	1650.66	2408.64
1914.39	2951.27	1797.7	924.94				1692.4	1216.18	257.086	1558.64	889.84	2015.9	440.177	1581.41	2759.64		2834.59	1671.53	2436.15
1921.98	3004.4	1800.55	932.529				1695.25	1218.07	257.086	1560.54	891.737	2016.84	443.023	1601.33	2767.23		2843.12	1676.28	2443.74
1926.72	3028.11	1805.29	940.119				1719.91	1221.87	257.086	1570.03	891.737	2045.3	443.023	1607.97	2768.18		2845.02	1703.79	2452.28
1931.46	3048.03	1813.83	942.965				1746.48	1233.25	259.932	1578.56	893.634	2057.64	445.869	1609.87	2773.87		2852.61	1720.86	2454.17
1935.26	3048.98	1816.68	945.811				1759.76	1241.79	264.675	1581.41	898.378	2072.81	447.766	1626.95	2773.87		2856.4	1758.81	2467.46
1948.54	3055.62	1821.42	954.348				1759.76	1242.74	265.624	1583.31	900.275	2072.81	449.663	1640.23	2797.59		2861.15	1809.09	2468.4
1951.39	3056.57	1828.06	962.886				1761.66	1248.43	265.624	1585.21	904.07	2083.25	452.509	1642.12	2845.02		2875.38	1819.52	2495.92
1952.34	3077.44	1842.29	967.63				1775.89	1250.33	268.47	1588.05	905.018	2108.86	456.304	1646.87	2865.89		2901.94	1828.06	2512.99
1959.92	3080.29	1848.93	969.527				1778.73	1272.15	271.316	1589.95	908.813	2157.24	456.304	1647.82	2879.17		2919.02	1835.65	2563.27
1960.87	3100.21	1849.88	970.476				1788.22	1283.53	274.162	1594.69	911.659	2177.17	457.252	1697.15	2913.32		2928.5	1841.34	2568.01
1961.82	3113.49	1851.78	973.322				1800.55	1291.12	275.11	1607.02	914.505	2178.12	459.15	1717.07	2938.94		2930.4	1842.29	2593.63
1970.36	3122.98	1858.42	983.757				1806.24	1293.02	277.008	1618.41	914.505	2207.52	465.79	1734.14	3011.04		2935.14	1847.03	2612.6
1970.36	3134.36	1864.11	993.243				1811.93	1294.92	281.751	1620.31	920.197	2219.86	465.79	1751.22	3035.7		2941.78	1849.88	2621.14
1990.28	3169.46	1872.65	995.141				1823.32	1296.81	281.751	1628.84	947.708	2233.14	471.482	1755.96	3050.88		2967.4	1865.06	2643.91
1991.23	3216.89	1900.16	995.141				1824.27	1305.35	282.7	1629.79	948.657	2254.96	473.38	1758.81	3090.72		2975.94	1891.62	2691.34
1995.02	3224.48	1910.59	995.141				1837.55	1305.35	283.648	1644.97	971.424	2275.83	474.328	1774.94	3097.36		2997.75	1895.42	2702.72
2001.67	3238.71	1921.03	997.038				1854.62	1309.15	285.546	1648.77	971.424	2275.83	477.174	1786.32	3125.82		3011.98	1898.26	2720.75
2009.25	3243.46	1928.62	1012.22				1886.88	1310.09	286.494	1656.35	971.424	2281.52	480.02	1787.27	3233.02		3027.16	1902.06	2771.97
2028.23	3248.2	1930.52	1014.11				1908.7	1328.12	286.494	1697.15	972.373	2283.42	481.918	1796.76	3290.89		3034.75	1960.87	2782.41
2028.23	3252.94	1933.36	1022.65				1919.13	1337.61	288.392	1699.99	975.219	2289.11	482.866	1810.99	3292.79		3035.7	1963.72	2847.87
2045.3	3254.84	1934.31	1038.78				1922.93	1337.61	289.34	1700.94	979.014	2292.9	485.712	1856.52	3323.14		3048.98	1966.56	2863.99
2050.05	3260.53	1937.16	1049.21				1927.67	1348.04	295.981	1713.27	983.757	2311.88	488.558	1877.39	3356.35		3049.93	1982.69	2891.51
2053.84	3320.3	1966.56	1053.01				1928.62	1348.99	298.827	1720.86	987.551	2313.77	489.507	1905.85	3520.46		3117.29	2013.05	2904.79
2056.69	3381.01	1978.9	1055.85				1938.11	1349.94	301.673	1753.12	992.295	2323.26	491.404	1906.8	3566.95		3147.64	2029.18	2975.94
2058.58	3396.19	1992.18	1057.75				1938.11	1350.89	301.673	1756.91	993.243	2324.21	492.353	1909.65	3590.66		3162.82	2033.92	3019.57
2068.07	3406.63	1994.08	1061.55				1942.85	1357.53	308.313	1787.27	997.987	2329.9	496.147	1914.39	3627.66		3188.43	2037.71	3041.39
2069.02	3434.14	1997.87	1068.19				1948.54	1373.65	308.313	1789.17	1000.83	2336.54	499.942	1918.18	3639.05		3191.28	2066.17	3077.44
2073.76	3441.73	2004.51	1069.14				1951.39	1373.65	312.108	1796.76	1001.78	2342.23	499.942	1925.77	3648.53		3193.18	2088.94	3077.44
2076.61	3466.39	2011.15	1071.98				1979.85	1412.55	313.057	1810.04	1006.52	2348.87	499.942	1928.62	3666.56		3206.46	2106.02	3078.39
2077.56	3492	2014.95	1083.37				2004.51	1424.88	314.005	1811.93	1010.32	2403.9	504.685	1935.26	3742.45		3229.23	2121.2	3105.9
2089.89	3528.05	2018.74	1092.85				2019.69	1425.83	314.005	1825.22	1014.11	2429.51	507.531	1936.21	3796.52		3236.82	2123.09	3165.67
2101.27	3544.18	2019.69	1093.8				2022.54	1446.7	314.954	1829.96	1018.86	2433.3	514.172	1940	3839.21		3257.69	2123.09	3239.66
2106.97	3548.92	2024.43	1108.98				2042.46	1447.65	315.903	1854.62	1019.81	2436.15	516.069	1947.59	3954.95		3280.45	2149.66	3239.66
2106.97	3566.95	2026.33	1111.83				2087.04	1450.5	315.903	1864.11	1022.65	2439	522.71	1966.56	4021.35		3313.66	2149.66	3245.35
2110.76	3597.31	2027.28	1119.41				2087.04	1453.34	317.8	1872.65	1027.4	2439.94	522.71	1987.44	4066.89		3315.55	2230.29	3300.38
2113.61	3606.79	2028.23	1120.36				2089.89	1454.29	317.8	1873.6	1047.32	2456.07	522.71	1989.33	4166.5		3316.5	2232.19	3301.32
2113.61	3664.66	2043.41	1127.95				2091.79	1465.67	318.749	1880.24	1053.01	2496.86	523.658	1994.08	4193.06		3326.94	2237.88	3325.99
2114.56	3708.3	2044.35	1130.8				2150.6	1471.37	318.749	1886.88	1053.96	2509.2	526.504	2017.79	4200.65		3379.11	2265.39	3338.32
2123.09	3976.77	2054.79	1135.54				2151.55	1472.31	331.081	1908.7	1062.5	2537.66	528.402	2022.54	4209.19		3402.83	2265.39	3338.32
2140.17	4140.89	2056.69	1145.03				2165.78	1473.26	331.081	1909.65	1063.44	2538.6	531.248	2029.18	4212.98		3431.29	2271.08	3341.17
2141.12	4181.68	2058.58	1146.93				2166.73	1474.21	332.978	1914.39	1070.08	2543.35	532.196	2059.53	4235.75		3452.16	2291.01	3346.86
2142.07	4242.39	2060.48	1153.57				2194.24	1478.96	334.876	1917.23	1076.73	2558.53	532.196	2074.71	4235.75		3486.31	2354.57	3349.71
2145.86		2069.97	1153.57				2198.04	1478.96	342.465	1935.26	1078.62	2558.53	542.632	2086.1	4290.77		3499.59	2360.26	3355.4
2155.35		2075.66	1161.16				2200.88	1502.67	342.465	1942.85	1088.11	2600.27	542.632	2101.27	4441.61		3501.49	2383.03	3372.47
2171.47		2082.3	1173.49				2202.78	1524.49	344.362	1946.64	1091.9	2623.04	543.58	2124.99	4449.2		3507.18	2421.92	3388.6
2174.32		2087.04	1178.23				2231.24	1547.26	346.26	1947.59	1098.54	2629.68	545.477	2130.68	4555.45		3522.36	2451.33	3395.24
2175.27		2092.74	1178.23				2238.83	1547.26	347.208	1953.28	1102.34	2635.37	547.375	2143.96	4599.09		3522.36	2466.51	3406.63
2176.22		2115.5	1180.13				2246.42	1568.13	349.106	1973.21	1107.08	2651.49	550.221	2165.78	4651.26		3530.9	2481.69	3418.96
2181.91		2116.45	1190.56				2269.19	1570.98	349.106	1985.54	1115.62	2661.93	550.221	2192.35	4803.05		3544.18	2528.17	3473.98
2183.81		2118.35	1212.38				2277.72	1579.51	354.798	1985.54	1119.41	2735.93	554.015	2272.98	4915.94		3563.15	2550.94	3475.88
2186.65		2124.04	1218.07				2298.59	1585.21	355.746	1988.38	1119.41	2744.46	554.964	2286.26	5136.03		3602.05	2552.83	3488.21
2194.24		2125.94	1219.97				2299.54	1596.59	358.592	2007.36	1120.36	2758.69	558.759	2305.24	5205.28		3650.43	2693.24	3500.54
2197.09		2138.27	1222.82				2315.67	1616.51	359.541	2021.59	1146.93	2773.87	559.707	2429.51	5257.45		3696.91	2716.95	3513.82
2200.88		2138.27	1223.77				2341.28	1623.15	364.284	2023.48	1149.77	2788.1	564.451	2528.17	5451.93		3704.5	2818.46	3513.82
2206.58		2145.86	1223.77				2378.28	1635.48	365.233	2034.87	1162.1	2805.18	565.399	2542.4	5565.77		3714.94	2858.3	3542.28
2206.58		2155.35	1242.74				2381.13	1638.33	369.027	2071.87	1169.69	2807.07	568.245	2618.29	6199.47		3746.24	2870.63	3550.82
2207.52		2171.47	1245.59				2386.82	1640.23	369.027	2077.56	1172.54	2835.53	572.04	2620.19	6379.72		3764.27	2883.92	3565.05
2209.42		2189.5	1260.76				2414.33	1641.18	369.027	2089.89	1194.36	2842.17	573.937	2653.39			3777.55	2883.92	3590.66
2216.06		2190.45	1262.66				2418.13	1644.02	369.976	2099.38	1201.95	2860.2	577.732	2665.72			3806.01	2898.15	3624.82
2217.01		2219.86	1270.25				2423.82	1644.97	377.565	2114.56	1215.23	2905.73	578.68	2688.49			3849.65	2919.02	3642.84
2220.8		2228.39	1282.58				2440.89	1649.71	377.565	2117.4	1226.61	2928.5	578.68	2723.59			4066.89	2998.7	3733.91
2225.55		2235.98	1290.17				2508.25	1655.41	379.463	2122.14	1231.36	2928.5	580.578	2733.08			4069.74	3011.98	3763.32
2227.45		2237.88	1291.12				2520.58	1658.25	379.463	2137.32	1235.15	2954.12	581.526	2780.51			4087.76	3017.68	3772.81
2239.78		2237.88	1297.76				2533.86	1672.48	380.411	2142.07	1238.95	2971.19	581.526	2807.07			4108.63	3029.06	3836.37
2255.91		2239.78	1307.25				2545.25	1677.22	381.36	2167.68	1238.95	2972.14	583.424	2841.23			4131.4	3029.06	3947.36
2268.24		2243.57	1312.94				2569.91	1691.45	381.36	2191.4	1243.69	3087.88	586.27	2864.94			4135.19	3038.55	3969.18
2276.78		2254.01	1328.12				2570.86	1708.53	381.36	2192.35	1259.82	3107.8	588.167	2966.45			4157.96	3047.08	3972.02
2290.06		2255.91	1334.76				2576.55	1716.12	383.257	2201.83	1278.79	3125.82	589.116	2982.58			4275.59	3054.67	3995.74
2310.93		2276.78	1336.66				2630.62	1720.86	387.052	2223.65	1278.79	3137.21	596.705	2984.47			4280.34	3083.13	4000.48
2318.52		2286.26	1365.12				2669.52	1734.14	388.949	2235.03	1290.17	3141	596.705	2992.06			4413.15	3095.47	4086.81
2319.47		2298.59	1373.65				2672.37	1740.78	392.744	2240.73	1293.02	3142.9	597.654	3074.6			4531.73	3114.44	4141.83
2320.41		2299.54	1383.14				2705.57	1779.68	392.744	2268.24	1306.3	3144.8	598.602	3085.03			4581.06	3138.16	4178.83
2334.64		2302.39	1387.88				2719.8	1796.76	392.744	2291.01	1319.58	3185.59	599.551	3200.77			4703.44	3141	4184.52
2335.59		2307.13	1390.73				2728.34	1810.99	393.692	2318.52	1331.91	3213.1	606.192	3230.18			4789.77	3205.51	4344.85
2344.13		2323.26	1396.42				2734.03	1845.14	393.692	2336.54	1333.81	3235.87	609.037	3266.22				3262.43	4377.1
2346.98		2326.11	1401.17				2743.51	1847.03	395.59	2340.34	1333.81	3248.2	609.037	3371.53				3302.27	4460.58
2348.87		2328.95	1414.45				2743.51	1852.73	400.333	2342.23	1335.71	3338.32	611.883	3397.14				3381.96	4469.12
2349.82		2334.64	1415.4				2765.33	1857.47	406.974	2357.41	1361.32	3363.94	619.473	3476.83				3473.98	4485.25
2370.69		2343.18	1418.24				2772.92	1858.42	409.82	2363.1	1361.32	3381.96	624.216	3533.75				3482.52	4510.86
2372.59		2349.82	1422.98				2779.56	1866.01	410.768	2373.54	1364.17	3414.21	626.113	3535.64				3496.75	4550.71
2374.49		2354.57	1434.37				2797.59	1866.96	411.717	2381.13	1375.55	3453.11	626.113	3565.05				3514.77	4619.01
2379.23		2358.36	1443.86				2806.13	1887.83	418.358	2394.41	1384.09	3458.8	628.959	3594.46				3519.52	4635.14
2383.03		2365.95	1446.7				2808.97	1889.72	419.306	2402.95	1407.81	3477.77	630.857	3643.79				3575.49	4670.24
2406.74		2393.46	1453.34				2810.87	1889.72	419.306	2410.54	1407.81	3514.77	634.651	3658.02				3588.77	4732.85
2410.54		2394.41	1459.03				2815.61	1929.57	421.203	2411.48	1412.55	3545.13	635.6	3816.45				3602.05	4815.38
2415.28		2394.41	1460.93				2827	1940.95	427.844	2419.07	1415.4	3546.08	640.343	3839.21				3662.76	4975.7
2417.18		2409.59	1460.93				2880.12	1956.13	431.639	2455.12	1425.83	3562.21	655.522	3882.85				3730.12	5029.78
2422.87		2419.07	1462.83				2887.71	1960.87	433.536	2462.71	1479.9	3590.66	658.368	4033.69				3811.7	5040.21
2435.2		2420.02	1462.83				2906.68	1982.69	433.536	2464.61	1483.7	3608.69	660.265	5307.73				3868.62	5342.83
2439.94		2425.71	1463.78				2910.48	1995.02	436.382	2464.61	1491.29	3629.56	660.265	5901.59				3897.08	6005.94
2445.64		2432.36	1479.9				2919.96	1999.77	439.228	2473.15	1491.29	3686.48	661.214					3943.57
2459.87		2439	1482.75				2922.81	2009.25	439.228	2474.1	1502.67	3723.48	669.752					4034.64
2461.76		2441.84	1488.44				2932.3	2028.23	442.074	2478.84	1505.52	3737.71	670.7					4056.46
2461.76		2457.02	1500.77				3001.55	2040.56	446.817	2488.33	1513.11	3785.14	670.7					4103.89
2473.15		2471.25	1502.67				3005.34	2057.64	446.817	2495.92	1515.95	3797.47	672.597					4229.11
2475.99		2480.74	1505.52				3024.32	2075.66	449.663	2498.76	1529.23	3834.47	674.495					4407.46
2483.58		2487.38	1505.52				3080.29	2077.56	454.406	2566.12	1570.03	3906.57	675.443					4529.83
2488.33		2489.27	1507.42				3099.26	2079.46	457.252	2638.21	1571.92	3907.52	681.135					4529.83
2504.45		2497.81	1508.36				3101.16	2084.2	458.201	2667.62	1577.62	3973.92	684.93					4566.83
2515.84		2501.61	1510.26				3155.23	2110.76	460.098	2670.47	1590.9	4076.38	685.879					4576.32
2527.22		2512.99	1512.16				3206.46	2128.79	461.996	2742.57	1592.79	4091.56	688.725					70.2006
2537.66		2532.91	1512.16				3215	2147.76	464.842	2742.57	1593.74	4122.86	689.673					79.6871
2545.25		2544.3	1515.95				3307.02	2164.83	468.636	2769.13	1614.61	4139.94	692.519					108.147
2546.19		2555.68	1516.9				3365.83	2172.42	469.585	2786.2	1614.61	4144.68	697.263					141.35
2549.04		2565.17	1524.49				3369.63	2185.7	473.38	2788.1	1650.66	4168.4	697.263					160.323
2560.42		2567.06	1526.39				3391.45	2199.93	479.072	2791.9	1675.33	4215.83	700.109					168.861
2565.17		2582.24	1529.23				3403.78	2200.88	480.969	2791.9	1687.66	4243.34	702.006					169.81
2589.83		2597.42	1529.23				3416.11	2231.24	481.918	2827.95	1688.61	4312.59	702.006					194.475
2596.47		2603.11	1534.93				3419.91	2272.03	483.815	2845.97	1719.91	4375.2	704.852					206.807
2603.11		2605.01	1544.41				3421.8	2302.39	485.712	2852.61	1750.27	4456.79	704.852					210.602
2612.6		2610.7	1576.67				3469.24	2313.77	486.661	2863.05	1756.91	4472.92	706.749					225.78
2627.78		2614.5	1582.36				3481.57	2352.67	488.558	2909.53	1763.55	4556.4	707.698					227.678
2628.73		2618.29	1582.36				3499.59	2388.72	495.199	2914.27	1768.3	4593.39	709.595					251.394
2630.62		2623.98	1589.95				3541.33	2443.74	497.096	2938.94	1837.55	4675.93	710.544					261.829
2643.91		2624.93	1592.79				3597.31	2446.59	505.634	2945.58	1837.55	4708.18	716.236					285.546
2662.88		2626.83	1601.33				3607.74	2461.76	506.583	2957.91	1844.19	4791.66	717.184					293.135
2664.78		2643.91	1613.66				3676.04	2465.56	507.531	2970.24	1871.7		725.722					295.032
2666.67		2654.34	1613.66				4054.56	2481.69	510.377	2976.88	1880.24		730.466					295.981
2667.62		2662.88	1615.56				4079.22	2489.27	513.223	2993.96	1900.16		733.311					296.929
2681.85		2679.01	1617.46				4278.44	2504.45	515.12	2996.81	1909.65		735.209					297.878
2688.49		2681.85	1618.41				4304.05	2511.09	515.12	3093.57	1937.16		738.055					299.775
2690.39		2696.08	1619.36				4562.09	2522.48	515.12	3101.16	1947.59		739.952					304.519
2694.18		2709.36	1628.84				4647.47	2579.4	516.069	3103.06	1951.39		740.901					304.519
2710.31		2712.21	1629.79				5044.96	2635.37	516.069	3111.59	1955.18		747.541					308.313
2716		2725.49	1633.59				5075.31	2661.93	517.018	3135.31	1975.1		748.49					314.005
2718.85		2726.44	1646.87				5277.38	2677.11	518.915	3147.64	1977.95		749.439					324.441
2737.82		2754.9	1648.77				5344.73	2697.98	519.864	3171.36	1983.64		753.233					338.67
2740.67		2756.8	1669.64				5721.35	2727.39	519.864	3178	1985.54		755.131					338.67
2747.31		2757.74	1669.64				5973.69	2748.26	525.556	3189.38	1994.08		760.823					346.26
2749.21		2776.72	1673.43					2822.25	529.35	3207.41	2009.25		760.823					353.849
2753		2783.36	1681.97					2845.02	529.35	3215.95	2014		766.514					357.644
2787.15		2818.46	1682.92					3020.52	529.35	3292.79	2016.84		766.514					370.925
2937.99		2823.2	1688.61					3043.29	538.837	3324.09	2022.54		772.206					380.411
3173.26		2877.28	1694.3					3131.52	540.734	3338.32	2023.48		773.155					391.795
4004.28		2879.17	1711.38					3222.59	541.683	3357.3	2045.3		774.104					402.23
339.619		2910.48	1719.91					3233.97	544.529	3435.09	2052.89		776.95					409.82
359.541		2915.22	1721.81					3236.82	546.426	3491.06	2056.69		776.95					414.563
379.463		2941.78	1727.5					3506.23	554.015	3533.75	2078.51		780.744					417.409
403.179		2946.53	1730.35					3668.45	565.399	3651.38	2092.74		786.436					421.203
417.409		2961.71	1733.2					3736.76	572.989	3687.43	2111.71		791.18					441.125
426.895		2961.71	1741.73					3776.6	574.886	3699.76	2180.01		794.974					471.482
432.587		2970.24	1771.14					3880.01	575.835	3712.09	2195.19		794.974					473.38
518.915		2978.78	1785.37					4036.53	585.321	3717.78	2224.6		796.871					488.558
559.707		2981.63	1814.78					4077.33	588.167	3821.19	2235.03		803.512					509.429
560.656		3017.68	1819.52					4310.7	589.116	3856.29	2267.29		808.255					511.326
615.678		3130.57	1821.42					4529.83	602.397	3877.16	2269.19		809.204					515.12
620.421		3201.72	1824.27					4785.02	609.037	3892.34	2294.8		812.05					525.556
641.292		3217.84	1824.27					4827.71	609.986	3901.82	2304.29		813.947					544.529
659.316		3248.2	1829.96					5114.21	614.729	3906.57	2308.08		819.639					556.861
677.341		3268.12	1834.7					5162.59	615.678	3915.11	2327.05		821.537					572.04
688.725		3352.55	1847.03					5611.3	617.575	3932.18	2346.03		824.383					591.013
696.314		3475.88	1856.52						620.421	3967.28	2448.48		827.228					594.808
709.595		3640.94	1858.42						621.37	4035.58	2448.48		829.126					614.729
719.082			1860.32						622.319	4048.87	2512.99		831.023					618.524
724.774			1868.85						622.319	4062.15	2597.42		835.766					624.216
753.233			1884.03						625.165	4078.27	2620.19		839.561					628.959
755.131			1888.78						629.908	4078.27	2623.04		848.099					637.497
755.131			1890.67						631.805	4099.14	2679.01		851.894					646.035
765.566			1901.11						634.651	4158.91	2719.8		854.74					651.727
800.666			1901.11						635.6	4186.42	2827		858.534					651.727
844.304			1910.59						638.446	4217.73	3048.98		862.329					656.47
849.048			1911.54						644.138	4220.57	3068.9		863.277					661.214
859.483			1912.49						645.086	4272.75	3069.85		883.199					674.495
868.021			1914.39						645.086	4299.31	3122.98		884.148					681.135
878.456			1925.77						646.984	4402.71	3124.87		886.994					692.519
898.378			1931.46						646.984	4443.51	3127.72		890.788					711.492
904.07			1934.31						652.676	4446.35	3208.36		892.686					711.492
911.659			1939.05						661.214	4522.25	3210.25		895.532					721.928
942.965			1958.03						662.162	4530.78	3322.2		900.275					739.952
959.092			1968.46						669.752	4633.24	3337.37		902.172					740.901
975.219			1970.36						672.597	4656.01	3337.37		906.916					743.747
978.065			1976.05						683.981	4690.16	3465.44		907.864					754.182
983.757			1978.9						684.93	4772.69	3500.54		909.762					764.617
997.038			1983.64						694.417	4841.94	3601.1		912.608					774.104
1006.52			1984.59						697.263	4899.81	3645.69		915.454					776.001
1009.37			1993.13						700.109	5166.38	3786.09		923.991					779.796
1016.96			2003.56						701.057	5169.23	3997.64		924.94					794.974
1020.75			2025.38						702.006	5188.2	4079.22		929.683					801.615
1025.5			2040.56						702.954	5254.61	4145.63		930.632					810.153
1030.24			2048.15						710.544	5271.68	4304.05		933.478					821.537
1035.93			2058.58						713.39	5312.48	4436.87		934.427					834.818
1043.52			2059.53						713.39	5670.12	5585.69		936.324					834.818
1046.37			2062.38						714.338	5737.47	5619.84		938.221					836.715
1050.16			2070.92						715.287	5768.78			942.016					842.407
1052.06			2073.76						718.133	5874.08			952.451					844.304
1057.75			2076.61						720.979				960.04					848.099
1067.24			2076.61						722.876				966.681					860.431
1067.24			2092.74						723.825				971.424					875.61
1097.6			2092.74						725.722				979.962					923.991
1100.44			2094.63						727.62				979.962					930.632
1102.34			2101.27						738.055				987.551					938.221
1113.72			2111.71						741.849				988.5					946.759
1118.47			2111.71						747.541				995.141					974.27
1128.9			2117.4						754.182				997.987					982.808
1139.34			2132.58						754.182				998.935					995.141
1167.8			2143.96						761.771				1006.52					1044.47
1171.59			2157.24						768.412				1010.32					1077.67
1175.39			2161.99						770.309				1014.11					1082.42
1184.87			2171.47						775.052				1027.4					1145.03
1209.54			2183.81						777.898				1032.14					1151.67
1217.13			2185.7						778.847				1032.14					1200.05
1239.89			2197.09						779.796				1034.04					1207.64
1272.15			2202.78						779.796				1038.78					1214.28
1275.94			2207.52						780.744				1039.73					1219.02
1300.61			2218.91						781.693				1040.68					1246.53
1305.35			2221.75						783.59				1044.47					1255.07
1316.74			2238.83						785.488				1051.11					1274.99
1318.63			2256.85						787.385				1052.06					1296.81
1320.53			2260.65						791.18				1052.06					1310.09
1329.07			2267.29						791.18				1052.06					1314.84
1335.71			2270.14						794.974				1056.8					1343.3
1336.66			2272.03						794.974				1067.24					1346.14
1341.4			2272.03						798.769				1069.14					1348.04
1349.94			2272.98						798.769				1071.03					1352.78
1366.07			2284.36						802.563				1081.47					1390.73
1366.07			2285.31						809.204				1083.37					1416.34
1367.96			2289.11						823.434				1085.26					1420.14
1375.55			2302.39						827.228				1089.06					1441.96
1379.35			2303.34						828.177				1092.85					1522.59
1391.68			2320.41						828.177				1102.34					1535.87
1406.86			2326.11						831.972				1107.08					1654.46
1427.73			2331.8						831.972				1109.93					1669.64
1436.27			2353.62						835.766				1134.59					1676.28
1442.91			2356.46						836.715				1144.08					1705.68
1444.8			2358.36						838.612				1144.08					1724.66
1445.75			2366.9						843.356				1145.98					1756.91
1456.19			2404.84						847.15				1164.95					1764.5
1468.52			2444.69						849.048				1172.54					1800.55
1514.06			2454.17						854.74				1174.44					1820.47
1519.75			2463.66						854.74				1175.39					1870.75
1523.54			2463.66						855.688				1176.33					1874.55
1545.36			2466.51						858.534				1189.62					1907.75
1558.64			2495.92						859.483				1194.36					1910.59
1580.46			2504.45						862.329				1197.2					1920.08
1584.26			2508.25						868.021				1198.15					1924.82
1585.21			2513.94						869.918				1201.95					1945.69
1587.1			2515.84						871.815				1202.9					1956.13
1593.74			2531.02						877.507				1203.85					2004.51
1594.69			2545.25						883.199				1210.49					2033.92
1601.33			2550.94						887.943				1210.49					2060.48
1603.23			2564.22						897.429				1212.38					2124.04
1609.87			2585.09						898.378				1217.13					2139.22
1609.87			2608.81						907.864				1218.07					2174.32
1616.51			2634.42						909.762				1221.87					2197.09
1625.05			2640.11						911.659				1224.72					2286.26
1658.25			2641.06						914.505				1235.15					2348.87
1662.05			2647.7						918.3				1241.79					2371.64
1663.94			2662.88						919.248				1247.48					2452.28
1671.53			2684.7						920.197				1256.97					2530.07
1674.38			2685.65						926.837				1265.51					2586.99
1680.07			2688.49						927.786				1274.05					2597.42
1681.02			2726.44						941.067				1284.48					2643.91
1692.4			2738.77						950.554				1291.12					2697.98
1706.63			2782.41						951.502				1294.92					2717.9
1710.43			2818.46						967.63				1299.66					2782.41
1714.22			2823.2						971.424				1304.4					2792.84
1721.81			2858.3						981.859				1322.43					2837.43
1738.89			2864.94						986.603				1328.12					3009.14
1751.22			2877.28						986.603				1329.07					3130.57
1775.89			2902.89						988.5				1335.71					3140.05
1781.58			2937.04						992.295				1339.5					3158.08
1787.27			2994.91						996.089				1340.45					3162.82
1788.22			2995.86						999.884				1357.53					3294.68
1792.01			3002.5						1001.78				1358.48					3300.38
1799.6			3018.63						1007.47				1374.6					3335.48
1806.24			3047.08						1009.37				1375.55					3387.65
1807.19			3086.93						1012.22				1381.24					3399.98
1807.19			3095.47						1030.24				1387.88					3400.93
1824.27			3106.85						1031.19				1395.47					3478.72
1833.75			3157.13						1034.04				1400.22					3487.26
1853.67			3181.79						1034.04				1406.86					3720.63
1854.62			3254.84						1040.68				1415.4					3744.35
1857.47			3297.53						1043.52				1418.24					3768.06
1868.85			3362.04						1044.47				1419.19					3805.06
1868.85			3490.11						1048.27				1424.88					3811.7
1880.24									1053.01				1425.83					3908.46
1882.13									1055.85				1430.57					3954
1884.98									1059.65				1432.47					4225.32
1888.78									1066.29				1432.47					4252.83
1910.59									1067.24				1439.11					4365.72
1910.59									1071.03				1443.86					4516.55
1921.98									1071.98				1466.62					4827.71
1934.31									1085.26				1481.8					46.4842
1934.31									1089.06				1482.75					73.9952
1937.16									1090.01				1488.44					80.6358
1956.13									1092.85				1494.13					88.2251
1959.92									1095.7				1504.57					95.8143
1976.05									1095.7				1510.26					104.352
1978.9									1106.13				1513.11					107.198
1981.74									1107.08				1548.21					110.044
1995.02									1112.77				1549.16					111.941
2000.72									1115.62				1554.85					121.428
2010.2									1124.16				1559.59					123.325
2022.54									1125.11				1566.23					132.812
2025.38									1134.59				1580.46					134.709
2027.28									1134.59				1601.33					134.709
2028.23									1137.44				1609.87					157.477
2039.61									1144.08				1649.71					159.374
2042.46									1159.26				1660.15					168.861
2044.35									1160.21				1662.99					171.707
2057.64									1172.54				1664.89					181.193
2059.53									1176.33				1678.17					183.091
2062.38									1176.33				1693.35					183.091
2062.38									1177.28				1701.89					188.783
2075.66									1184.87				1736.99					192.577
2075.66									1189.62				1741.73					198.269
2097.48									1189.62				1749.32					198.269
2097.48									1194.36				1792.01					204.91
2117.4									1204.79				1809.09					220.088
2121.2									1227.56				1859.37					228.626
2122.14									1249.38				1888.78					229.575
2126.89									1253.18				1918.18					232.421
2137.32									1255.07				1935.26					241.907
2143.96									1256.02				1968.46					249.497
2158.19									1268.35				1977.95					256.137
2164.83									1271.2				2014.95					259.932
2164.83									1278.79				2028.23					264.675
2170.53									1282.58				2033.92					265.624
2180.01									1285.43				2127.84					266.572
2184.76									1302.51				2136.37					271.316
2187.6									1308.2				2146.81					277.008
2193.29									1311.04				2164.83					282.7
2193.29									1311.99				2176.22					285.546
2196.14									1312.94				2176.22					288.392
2202.78									1318.63				2301.44					297.878
2202.78									1334.76				2313.77					298.827
2204.68									1335.71				2321.36					301.673
2212.27									1341.4				2372.59					301.673
2218.91									1341.4				2387.77					307.365
2220.8									1344.25				2395.36					307.365
2249.26									1346.14				2397.26					308.313
2250.21									1367.01				2402					310.211
2256.85									1367.01				2454.17					317.8
2267.29									1375.55				2475.99					344.362
2267.29									1383.14				2527.22					351.952
2275.83									1384.09				2589.83					353.849
2276.78									1385.04				2608.81					355.746
2284.36									1399.27				2622.09					358.592
2285.31									1403.06				2627.78					373.771
2285.31									1410.65				2630.62					384.206
2319.47									1424.88				2754.9					386.103
2330.85									1426.78				2774.82					388.949
2333.7									1427.73				2913.32					388.949
2334.64									1427.73				2933.25					393.692
2340.34									1430.57				3047.08					397.487
2354.57									1431.52				3142.9					399.384
2358.36									1438.16				3194.13					404.128
2359.31									1447.65				3215.95					416.46
2361.21									1451.44				3254.84					420.255
2365.95									1457.14				3348.76					425.947
2375.44									1468.52				3436.03					451.561
2376.38									1471.37				3539.44					461.047
2376.38									1474.21				3827.83					462.944
2376.38									1476.11				3962.54					467.688
2384.92									1483.7									482.866
2387.77									1510.26									484.763
2387.77									1521.65									484.763
2395.36									1526.39									504.685
2396.31									1536.82									509.429
2398.2									1543.46									516.069
2399.15									1546.31									524.607
2407.69									1548.21									527.453
2407.69									1560.54									528.402
2412.43									1574.77									535.991
2430.46									1600.38									545.477
2437.1									1605.13									556.861
2439									1619.36									559.707
2439.94									1633.59									564.451
2448.48									1644.97									575.835
2456.07									1654.46									582.475
2463.66									1654.46									587.218
2469.35									1655.41									588.167
2489.27									1662.99									589.116
2494.02									1673.43									598.602
2498.76									1677.22									608.089
2512.04									1716.12									612.832
2523.43									1718.97									612.832
2524.38									1723.71									612.832
2531.02									1731.3									650.778
2531.96									1748.37									662.162
2532.91									1753.12									671.649
2557.58									1755.96									672.597
2561.37									1760.71									676.392
2579.4									1799.6									685.879
2583.19									1811.93									696.314
2586.99									1811.93									702.954
2601.22									1851.78									721.928
2601.22									1856.52									728.568
2602.16									1859.37									740.901
2605.96									1869.8									741.849
2614.5									1891.62									741.849
2615.45									1930.52									755.131
2618.29									1933.36									757.028
2620.19									1935.26									760.823
2623.98									1945.69									767.463
2626.83									1970.36									768.412
2641.06									1977									773.155
2652.44									1991.23									778.847
2655.29									2013.05									782.642
2660.98									2022.54									796.871
2664.78									2042.46									809.204
2683.75									2087.99									825.331
2684.7									2150.6									835.766
2697.98									2163.89									837.664
2697.98									2164.83									837.664
2704.62									2175.27									838.612
2704.62									2185.7									840.51
2714.11									2190.45									868.969
2729.28									2197.09									882.251
2749.21									2244.52									887.943
2757.74									2256.85									905.967
2767.23									2280.57									915.454
2775.77									2309.03									924.94
2781.46									2313.77									930.632
2787.15									2328									933.478
2820.36									2333.7									933.478
2832.69									2401.05									940.119
2839.33									2409.59									957.194
2884.86									2459.87									967.63
2885.81									2502.56									976.168
2886.76									2512.04									978.065
2888.66									2538.6									987.551
2894.35									2546.19									994.192
2895.3									2552.83									1010.32
2900.04									2584.14									1013.17
2923.76									2587.93									1014.11
2927.55									2589.83									1020.75
2935.14									2597.42									1034.98
2945.58									2616.39									1036.88
2950.32									2648.65									1043.52
2952.22									2660.03									1051.11
2978.78									2673.31									1059.65
2988.27									2686.6									1063.44
2988.27									2692.29									1064.39
2992.06									2713.16									1065.34
3002.5									2716.95									1067.24
3040.44									2813.72									1073.88
3067.01									2820.36									1074.83
3095.47									2832.69									1075.78
3101.16									2837.43									1079.57
3103.06									2856.4									1081.47
3113.49									2871.58									1082.42
3146.69									2882.02									1089.06
3203.61									2883.92									1089.06
3264.33									2887.71									1092.85
3275.71									2892.45									1093.8
3276.66									2900.99									1106.13
3350.65									2980.68									1116.57
3412.32									2998.7									1118.47
3534.69									3045.19									1118.47
3558.41									3054.67									1119.41
3576.44									3137.21									1144.08
3673.2									3248.2									1173.49
3694.07									3290.89									1186.77
3823.09									3304.17									1202.9
3882.85									3338.32									1212.38
4322.08									3509.08									1214.28
6217.49									3566									1216.18
									3659.92									1221.87
									3674.15									1239.89
									3791.78									1239.89
									3923.64									1240.84
									3948.31									1256.97
									4138.04									1258.87
									4230.06									1271.2
									4523.19									1276.89
																		1293.02
																		1296.81
																		1304.4
																		1311.99
																		1314.84
																		1362.27
																		1364.17
																		1364.17
																		1373.65
																		1378.4
																		1385.04
																		1386.94
																		1398.32
																		1407.81
																		1416.34
																		1461.88
																		1468.52
																		1483.7
																		1495.08
																		1501.72
																		1507.42
																		1507.42
																		1519.75
																		1547.26
																		1547.26
																		1564.33
																		1567.18
																		1596.59
																		1602.28
																		1620.31
																		1626
																		1628.84
																		1633.59
																		1638.33
																		1641.18
																		1650.66
																		1672.48
																		1678.17
																		1681.97
																		1686.71
																		1694.3
																		1696.2
																		1697.15
																		1711.38
																		1712.33
																		1713.27
																		1732.25
																		1743.63
																		1755.01
																		1758.81
																		1775.89
																		1782.53
																		1796.76
																		1800.55
																		1816.68
																		1822.37
																		1827.11
																		1871.7
																		1877.39
																		1880.24
																		1880.24
																		1884.03
																		1903
																		1923.88
																		1954.23
																		1976.05
																		1985.54
																		2006.41
																		2049.1
																		2055.74
																		2071.87
																		2105.07
																		2106.02
																		2109.81
																		2111.71
																		2115.5
																		2122.14
																		2125.94
																		2130.68
																		2138.27
																		2164.83
																		2183.81
																		2195.19
																		2209.42
																		2215.11
																		2226.5
																		2261.6
																		2268.24
																		2282.47
																		2285.31
																		2308.08
																		2329.9
																		2344.13
																		2375.44
																		2389.67
																		2405.79
																		2412.43
																		2427.61
																		2473.15
																		2479.79
																		2513.94
																		2522.48
																		2605.01
																		2623.04
																		2656.24
																		2664.78
																		2691.34
																		2715.05
																		2798.54
																		2837.43
																		2852.61
																		2866.84
																		2873.48
																		2881.07
																		2894.35
																		2911.43
																		2935.14
																		2956.96
																		3042.34
																		3095.47
																		3124.87
																		3212.15
																		3215
																		3222.59
																		3225.43
																		3244.41
																		3379.11
																		3390.5
																		3457.85
																		3505.29
																		3529.95
																		3549.87
																		3571.69
																		3667.51
																		3679.84
																		3685.53
																		3740.55
																		3743.4
																		3773.76
																		3918.9
																		4052.66
																		4163.65
																		4176.93
																		4298.36
																		4307.85
																		4401.77
																		4860.92
																		49.3301
																		79.6871
																		80.6358
																		86.3277
																		126.171
																		128.069
																		138.504
																		146.093
																		149.888
																		166.015
																		187.834
																		188.783
																		196.372
																		199.218
																		200.167
																		209.653
																		212.499
																		233.37
																		233.37
																		241.907
																		248.548
																		252.343
																		255.189
																		258.983
																		265.624
																		266.572
																		266.572
																		281.751
																		282.7
																		282.7
																		287.443
																		303.57
																		303.57
																		304.519
																		305.467
																		305.467
																		310.211
																		319.697
																		322.543
																		329.184
																		330.132
																		330.132
																		331.081
																		334.876
																		335.824
																		341.516
																		341.516
																		345.311
																		360.489
																		376.617
																		377.565
																		387.052
																		391.795
																		398.436
																		402.23
																		405.076
																		406.025
																		432.587
																		433.536
																		434.485
																		438.279
																		441.125
																		453.458
																		470.534
																		479.072
																		488.558
																		489.507
																		490.455
																		499.942
																		504.685
																		510.377
																		518.915
																		522.71
																		524.607
																		525.556
																		530.299
																		551.169
																		552.118
																		559.707
																		560.656
																		567.297
																		580.578
																		619.473
																		628.959
																		630.857
																		633.703
																		640.343
																		662.162
																		669.752
																		678.289
																		684.93
																		684.93
																		700.109
																		701.057
																		702.006
																		705.8
																		714.338
																		723.825
																		730.466
																		733.311
																		733.311
																		742.798
																		743.747
																		777.898
																		793.077
																		818.691
																		819.639
																		825.331
																		831.023
																		850.945
																		856.637
																		859.483
																		877.507
																		887.943
																		896.48
																		897.429
																		901.224
																		918.3
																		918.3
																		946.759
																		947.708
																		960.989
																		962.886
																		966.681
																		966.681
																		971.424
																		981.859
																		997.038
																		1005.58
																		1009.37
																		1020.75
																		1026.45
																		1028.34
																		1031.19
																		1031.19
																		1043.52
																		1046.37
																		1047.32
																		1054.91
																		1058.7
																		1078.62
																		1098.54
																		1104.24
																		1106.13
																		1117.52
																		1129.85
																		1130.8
																		1132.7
																		1132.7
																		1136.49
																		1138.39
																		1140.29
																		1141.23
																		1144.08
																		1151.67
																		1152.62
																		1153.57
																		1182.97
																		1192.46
																		1195.31
																		1200.05
																		1205.74
																		1208.59
																		1213.33
																		1243.69
																		1245.59
																		1272.15
																		1274.99
																		1278.79
																		1279.74
																		1283.53
																		1293.97
																		1299.66
																		1300.61
																		1309.15
																		1315.79
																		1320.53
																		1347.09
																		1353.73
																		1356.58
																		1370.81
																		1370.81
																		1371.76
																		1379.35
																		1383.14
																		1393.58
																		1393.58
																		1393.58
																		1394.53
																		1409.7
																		1414.45
																		1429.63
																		1453.34
																		1470.42
																		1497.93
																		1499.83
																		1519.75
																		1526.39
																		1534.93
																		1550.1
																		1560.54
																		1569.08
																		1573.82
																		1599.43
																		1602.28
																		1605.13
																		1606.08
																		1607.02
																		1620.31
																		1621.25
																		1624.1
																		1626
																		1632.64
																		1634.54
																		1637.38
																		1640.23
																		1655.41
																		1655.41
																		1668.69
																		1676.28
																		1680.07
																		1681.97
																		1687.66
																		1690.51
																		1700.94
																		1708.53
																		1710.43
																		1723.71
																		1724.66
																		1727.5
																		1739.84
																		1744.58
																		1747.43
																		1747.43
																		1752.17
																		1755.96
																		1757.86
																		1770.19
																		1786.32
																		1798.65
																		1798.65
																		1802.45
																		1803.4
																		1810.99
																		1820.47
																		1821.42
																		1826.16
																		1835.65
																		1838.5
																		1842.29
																		1842.29
																		1881.19
																		1892.57
																		1921.98
																		1935.26
																		1945.69
																		1974.15
																		1992.18
																		2000.72
																		2000.72
																		2020.64
																		2040.56
																		2041.51
																		2048.15
																		2073.76
																		2076.61
																		2079.46
																		2087.99
																		2128.79
																		2172.42
																		2193.29
																		2199.93
																		2205.63
																		2205.63
																		2218.91
																		2220.8
																		2225.55
																		2229.34
																		2313.77
																		2323.26
																		2324.21
																		2423.82
																		2427.61
																		2438.05
																		2460.82
																		2477.89
																		2479.79
																		2511.09
																		2562.32
																		2567.06
																		2663.83
																		2733.08
																		2736.87
																		2756.8
																		2768.18
																		2771.03
																		2781.46
																		2785.26
																		2883.92
																		2950.32
																		3030.96
																		3145.75
																		3176.1
																		3219.74
																		3245.35
																		3251.05
																		3254.84
																		3267.17
																		3308.91
																		3339.27
																		3379.11
																		3379.11
																		3421.8
																		3424.65
																		3510.98
																		3511.93
																		3515.72
																		3603
																		3670.35
																		3725.37
																		3733.91
																		3739.6
																		3754.78
																		3879.06
																		3908.46
																		3965.38
																		4098.2
																		4197.81
																		4311.64
																		4445.4
																		4693.95
																		4896.96
																		5127.49
																		5189.15

## Sheet: Figure 2E
WT					Saline					Low dose					Medium dose
Sample1	Sample2	Sample3	Sample4	Sample5	Sample1	Sample2	Sample3	Sample4	Sample5	Sample1	Sample2	Sample3	Sample4	Sample5	Sample1	Sample2	Sample3	Sample4	Sample5
38.4305	43.0361	37.3665	33.9578	47.7086	4.2936	3.4432	5.17189	6.81793	8.6091	3.61253	6.81793	14.5173	8.76591	6.53352	9.72529	11.2379	8.76591	7.79192	4.61963
18.1717	17.4802	16.1906	11.1454	26.4175	5.5472	4.6512	6.81793	8.13866	10.7139	6.75365	7.79192	10.1646	11.1142	8.16593	10.7032	17.3721	7.57569	9.28407	8.20781
16.552	20.2025	18.7298	10.7139	41.0576	6.2128	5.0912	6.55593	11.1025	9.46036	6.81793	9.7399	14.4628	10.8668	8.76591	13.18	14.8933	4.78813	8.95292	9.58309
18.2935	18.1337	18.7191	15.3179	31.7365	4.8	5.6	4.868	10.7285	13.4683	9.7399	10.8522	14.9985	9.45452	9.7399	10.7139	19.9726	7.45395	11.5759	13.6359
18.5438	25.8828	19.6015	15.355	31.0323	6.4	6.276	6.81793	9.64153	10.8386	9.24024	9.7399	13.7742	9.11947	8.96363	14.4628	17.3964	8.95292	10.671	10.4538
21.3499	24.3498	25.0228	18.6431	31.0255	6.0824	6.3248	7.57569	10.487	11.7122	10.7139	8.96363	13.9933	9.40485	11.5759	12.8411	20.1314	8.27599	10.1295	11.6879
20.4538	21.1716	24.3498	20.8668	31.3294	6.5776	4.8	7.84062	10.7139	10.9866	9.16914	11.7609	15.5342	13.1732	7.98672	15.6812	16.7331	11.6879	9.6649	9.54802
19.7993	21.4463	25.578	19.9726	35.1016	6.4	5.6	6.03874	15.84	14.8095	10.3097	11.3041	16.7926	11.7083	11.3041	17.4237	20.1879	10.4081	12.2986	13.6359
17.6331	25.9977	17.0643	19.096	34.4354	5.724	7.2	8.26431	13.5813	14.8095	12.6619	8.76591	12.0833	14.8572	12.3969	13.6359	14.1774	9.14674	11.2418	12.6619
25.2565	22.7281	21.868	21.3635	30.1937	6.9824	7.0144	7.39161	14.6011	13.6135	12.6619	12.3969	20.3788	15.4845	10.8892	14.9507	20.4538	7.80556	10.4538	13.78
23.7167	20.3281	25.2487	20.6359	36.8392	5.0088	6.7912	9.7399	9.7399	12.284	12.2245	10.2649	19.4798	12.0122	13.4459	20.3281	18.2535	6.99033	13.5034	17.5318
25.8721	22.2761	24.7179	15.7007	39.2021	7.9192	6.2224	9.7399	10.4538	15.9218	8.96363	13.9378	18.5574	15.4446	13.4216	14.7842	14.2514	10.3311	8.64416	15.7621
23.0748	25.4601	18.911	19.771	33.6416	6.788	5.6	8.76591	15.84	18.5691	13.0515	12.6619	13.4985	14.5612	14.4112	14.7842	15.8264	12.4797	9.31134	18.4162
21.4278	23.3758	25.9335	18.3821	34.4968	5.6	6.7976	9.45452	11.2759	15.5838	11.9372	9.91717	15.6812	14.0352	15.5342	13.2696	22.5712	9.7399	13.7742	20.2473
21.4278	25.0929	20.6038	21.343	34.4354	5.6	8.2096	7.63803	15.84	16.5296	12.7271	14.3673	17.2182	13.0856	16.478	16.2364	18.7006	14.6098	12.6619	19.0152
23.6855	24.6829	24.0537	21.9869	38.9596	6.7072	7.3536	8.62371	13.9125	16.5306	11.8233	12.0405	21.5398	15.092	12.6619	18.4805	27.3389	12.6278	12.0122	16.6864
25.9783	26.9425	18.5058	22.8216	39.2021	5.8184	7.2	10.4723	15.8273	14.7842	11.0197	14.6098	20.1372	17.9068	13.6359	14.5173	19.0386	13.6359	12.9054	18.5
20.9875	25.7961	18.2282	21.4278	35.0666	6.4032	7.1368	8.26431	12.5216	19.1798	11.2934	10.7519	18.2847	14.79	19.4973	15.3978	28.7483	10.5649	14.1462	16.5578
19.9356	25.7961	24.3498	18.0704	39.656	8	7.4856	8.93246	19.4223	18.3685	13.7742	13.067	14.229	14.0469	16.478	16.3173	30.8005	12.284	13.9378	20.9077
21.6917	29.62	22.3784	23.9981	33.7751	7.8024	7.7656	10.7139	13.0651	19.5441	13.5521	13.2998	23.2959	16.0163	15.4319	19.284	27.2717	13.0856	12.6619	17.4237
23.852	28.8808	25.9335	24.8192	40.0738	5.648	8.3952	8.76591	14.6098	15.5838	16.9874	12.0629	21.9693	16.7575	15.84	12.806	25.5965	13.0612	12.3969	16.9055
21.7735	28.0607	21.5398	23.4167	35.4415	7.688	7.76	8.72208	13.2998	20.6612	14.53	15.5838	18.2759	19.0473	17.9068	19.096	20.3184	13.7742	14.8826	18.6451
23.2793	27.4022	22.3297	23.2326	38.7414	7.5312	10.3984	11.4726	12.6619	20.4538	10.9155	15.5838	18.0919	19.4496	21.3499	16.7039	23.3495	10.0185	10.5649	15.1007
24.2816	25.9081	17.2883	26.1205	35.0617	8	10.4	8.71331	14.9137	15.091	13.9953	14.6098	20.4343	13.8599	19.6989	17.4568	24.9848	11.6363	15.2556	22.0122
23.3758	29.1837	26.4068	23.9485	40.4888	6.4	8.8	10.3311	15.09	17.8971	15.2839	16.4585	24.7218	18.8944	24.7656	18.6392	27.7899	14.6098	10.9525	19.5334
25.9812	27.2961	18.8058	23.9202	38.8856	9.6136	9.6464	8.76591	13.8462	17.4685	15.5838	10.4723	17.5318	20.7645	22.3833	20.0642	22.3492	11.346	14.6098	19.8285
27.8561	30.0554	20.4538	21.6109	33.4692	7.8712	7.2	11.346	15.5468	21.0547	10.9963	14.6459	19.8704	18.5409	20.4538	19.9726	18.7298	21.3684	15.092	12.0551
26.138	28.1843	18.1893	22.3609	42.1221	6.4232	11.2	10.2259	15.1923	22.5771	15.5838	18.8564	25.8633	14.193	20.6612	20.4051	22.9569	14.8095	15.5838	18.7006
28.2457	28.2408	20.0058	22.4018	41.3371	6.9848	9.36	9.48179	17.225	21.4502	16.3241	16.5072	16.5578	17.3692	26.0951	20.3155	21.6976	19.3522	13.7742	20.3827
29.322	31.7979	29.2197	19.6639	40.8774	8.2968	11.4312	7.09844	15.5838	22.7914	11.7044	15.7407	16.5296	23.3865	17.748	20.4538	23.1206	17.8133	13.219	23.0894
24.3498	28.6918	21.868	22.9365	38.3324	8.16	8.8544	12.1963	15.1563	23.2569	12.3969	12.4943	20.6301	21.9537	27.2717	24.7939	28.5817	19.284	14.4628	16.5744
22.4846	26.1711	23.9572	22.6969	36.9678	6.7032	10.8864	9.94736	15.5838	24.3498	13.1109	14.6693	25.2487	16.9727	19.2499	17.1335	25.7708	15.1514	12.6619	20.4538
26.1711	31.0479	25.6296	25.4825	37.1908	8.6576	11.0912	9.29673	16.3747	18.5954	15.3851	16.7974	18.2925	20.4538	22.7076	24.7569	21.5515	19.5645	14.4871	22.3609
31.3868	32.2284	21.9206	22.2888	33.2881	7.3032	13.5768	9.68536	20.8999	19.3571	16.0455	16.366	23.4556	17.5318	19.7525	19.1214	29.1525	19.284	14.3177	26.3601
23.9173	26.1049	29.9161	24.0965	33.9075	6.0712	8.8	13.0856	13.8122	20.2015	15.6179	17.8289	17.673	12.8684	28.5983	23.2725	27.5259	15.2449	12.3969	22.4018
27.5006	28.9168	23.8481	21.3937	34.1919	7.2	10.0976	12.4262	21.0684	19.6921	13.7771	14.6098	24.8523	23.7829	17.9068	16.4108	26.587	20.4538	11.0752	21.1414
18.6899	30.0554	26.2977	25.4913	34.7003	8.8	10.3696	11.6158	22.691	24.3498	18.0987	17.3828	17.4675	20.4538	20.9905	17.5367	34.2659	18.1104	14.5874	23.5978
22.9521	32.9803	23.0203	24.3498	39.9453	6.0712	10.3904	10.3535	20.6788	22.4846	18.5058	14.1063	20.9174	16.0163	20.2346	21.4278	27.6944	18.5954	12.5986	22.7923
28.3003	31.7521	21.7034	26.2977	36.811	7.0168	9.3352	9.15551	22.2148	26.0825	21.343	17.2318	25.3091	21.0898	27.4412	19.1321	34.9224	17.8221	16.7127	21.869
28.8418	32.4202	21.2525	18.9305	39.4174	9.2456	12.8	12.3969	22.2148	26.1351	19.7204	15.0803	29.1632	19.7457	21.9693	18.1162	27.1948	22.6034	19.6015	18.0441
19.9512	29.6151	28.9256	22.2839	40.7449	7.628	13.1792	12.6619	19.4798	24.7247	17.1948	19.9532	20.7986	22.9823	32.2332	23.6699	24.6936	21.646	16.5578	27.1042
24.7919	27.5318	29.7642	26.8344	36.21	6.7224	8	13.18	17.9302	25.1231	21.1726	17.8864	25.3208	20.6612	28.6441	22.4018	28.7483	17.6633	12.9667	27.3097
25.6909	35.5789	30.1177	27.0058	37.2795	10.9944	12.1432	11.27	15.7981	25.7377	17.5435	18.461	23.5579	17.2348	22.0794	21.4278	23.8783	18.725	15.7991	22.4212
29.4895	29.6151	26.0864	24.3498	40.368	8.2288	11.2	13.3709	19.5528	21.8807	21.0119	17.4237	19.3094	19.9259	32.1417	19.285	32.3998	24.9595	15.0335	26.0211
24.1287	36.9503	23.218	22.9696	36.1789	6.9848	12.8	13.5034	15.2877	26.3308	17.9058	20.8103	25.9354	26.1711	18.985	18.0539	23.0017	17.5172	17.6312	23.6056
25.1397	36.6152	26.5393	22.9696	29.2197	7.2464	16	10.7139	16.8627	27.4412	16.5578	14.977	26.1711	28.7483	23.6183	23.0436	28.9947	17.5172	14.1102	22.9618
27.2269	34.5309	16.6309	27.5065	38.7668	8.8544	15.2	12.1963	25.2507	25.7669	15.4884	18.5058	29.0648	20.8551	26.3922	20.7333	28.6402	21.2291	17.5318	27.748
23.0144	31.1092	31.6157	26.2977	40.3768	9.6168	12.8	14.0469	27.0136	23.5219	21.343	18.7298	22.8781	27.4616	31.5573	26.3981	25.315	22.4018	13.9982	29.62
25.1436	31.1823	26.7117	24.5679	43.4779	6.1304	13.6	9.71263	20.4538	26.3922	22.8186	19.5782	17.4968	22.5751	38.5681	26.3981	30.7703	16.7322	18.5574	28.1483
23.3758	36.2402	26.5704	21.1648	37.2025	7.8424	14.4416	14.4628	21.1434	24.3088	21.681	19.3094	18.2078	21.4278	30.4927	25.9529	28.5525	18.91	20.4538	24.3498
24.3819	31.193	23.7167	26.8597	38.0889	12.1432	12.7064	14.493	27.5065	28.0616	19.4223	18.5058	22.2566	18.3422	22.3268	23.2647	32.4368	24.1053	20.3155	28.7648
25.9081	34.265	24.4501	24.3926	43.8295	10.4	14.8656	12.3969	21.3411	31.3615	23.9572	21.4278	20.8862	21.7424	33.5958	20.8999	31.5505	28.7308	17.337	24.078
26.0416	34.3068	28.6158	26.0416	39.6872	12.396	14.0824	13.7742	22.7271	28.3129	23.3758	21.5232	27.2717	25.7727	26.5704	20.6681	30.4937	24.2582	20.0155	25.2565
27.5483	33.1157	27.9603	24.1053	40.2813	10.372	14.9256	11.6879	30.1041	20.9077	23.181	20.2064	28.4405	23.3758	39.7612	25.3841	29.0249	24.4033	16.5578	28.8574
25.127	36.0376	24.0605	21.2963	43.0776	11.8792	15.776	16.3095	21.758	20.9749	19.8684	20.6612	24.3692	19.096	24.7939	21.7151	36.736	24.6517	17.5016	28.8262
31.0187	35.6578	29.62	25.725	42.2682	8.0856	16.9192	11.1502	22.9345	22.7281	25.3685	16.177	26.6523	26.2773	24.6088	22.7884	27.1772	28.5837	18.5058	26.0903
28.6353	38.459	34.2289	28.2457	37.0886	10.872	16.104	12.1749	20.7996	22.0122	21.7151	21.2866	27.3798	22.6063	32.6861	22.8742	29.6492	19.4798	20.4382	26.1546
28.8194	37.0116	27.8162	24.9078	37.672	8.6352	15.5496	10.3311	18.7094	25.276	23.2141	19.3522	27.2717	18.8214	29.2548	23.8248	27.0321	20.4723	20.4538	28.9256
30.7966	31.2709	26.6581	24.3498	44.6682	11.1312	21.1488	16.1166	28.2457	29.6892	17.7334	20.257	29.2197	23.9378	30.4908	26.439	35.5876	28.2457	20.4723	26.0445
26.4789	33.3241	27.4412	29.1876	38.5067	10	15.0616	12.4379	24.3303	31.755	23.3758	18.5058	26.326	22.8401	36.5266	29.7642	31.0128	30.369	14.5378	23.4079
22.7446	32.839	27.0058	23.4167	37.6593	9.0512	16.1768	15.2449	27.1539	29.3307	22.2148	20.9291	30.8005	24.6916	37.3087	18.9811	30.0223	26.473	17.8591	30.9748
30.3038	35.8	31.8758	27.5542	29.8401	12	12.6536	15.5838	21.2301	29.3307	22.4018	22.4018	21.2525	19.7876	34.7929	29.2197	38.7765	30.558	18.0821	32.5683
25.8468	34.9399	32.9063	28.2457	44.4948	9.6	14.1128	13.6359	26.848	35.124	18.5672	19.8548	21.5525	27.2717	32.1417	26.2149	29.2197	37.4597	19.284	27.2279
22.0385	32.5702	25.6549	22.4018	43.739	11.1312	16.6304	16.3241	18.5058	28.2457	23.5219	16.6922	29.7174	29.2918	33.104	25.1397	28.9051	35.2448	14.8465	29.1145
28.2292	32.2332	31.2096	23.1254	44.4461	8.8	15.004	13.4654	27.2707	29.2197	20.7996	16.5578	27.2503	29.5684	35.5799	21.3167	22.582	25.7484	21.0898	31.5651
28.6353	33.7634	32.9063	23.5219	40.6563	8.7024	14.9392	14.1355	26.7575	24.7238	25.9851	20.4538	25.6666	25.3237	37.0243	18.9227	37.2785	31.8466	19.4798	26.9493
23.5024	32.5887	28.5243	25.7075	47.8687	10.3752	18.2464	16.9474	24.3176	25.1289	24.1676	17.7461	26.2218	25.352	36.1428	22.4018	31.8446	35.5906	21.343	32.0092
25.6997	36.8168	25.8721	22.7544	41.9205	11.2	13.7568	10.0409	27.2834	27.0954	21.3177	18.2311	29.5099	28.759	32.0413	29.9697	27.2454	27.7772	17.8883	33.5725
31.2709	43.8295	26.1263	29.3473	42.2429	10.08	16.8	10.8892	19.5548	28.7308	20.6359	20.9437	21.7414	31.2446	37.6622	20.8687	29.6629	33.1157	17.8883	34.0458
28.8759	34.1734	26.1078	25.7981	42.5205	8.8	14.4976	11.4044	20.3184	28.6343	24.1033	18.7298	27.9175	32.7416	38.7668	22.1037	36.2363	34.1315	17.9136	34.4968
29.2197	34.8659	34.7003	24.0244	44.1247	8.8704	12.4448	15.5838	27.1022	32.7387	19.4214	19.4837	25.2634	20.8044	30.2628	27.3691	32.6082	36.7857	20.2483	28.3645
31.0391	36.3814	32.2673	28.0733	46.6093	12	16.6304	12.321	24.3322	24.5962	23.0709	16.6348	25.2634	28.9256	33.1157	25.3237	32.0306	28.2457	23.9572	32.091
24.9137	37.0116	36.0376	26.0445	45.5292	12	15.652	11.7814	24.1618	29.8528	19.7438	18.2331	27.3107	28.2145	27.1977	28.7463	35.8428	27.8532	20.4538	32.9179
31.7599	36.8071	35.124	27.4022	47.932	9.4408	16.2984	15.84	29.957	33.891	22.4018	22.3102	28.1113	26.7828	32.6861	21.4482	28.2457	36.511	16.139	27.2785
26.2977	35.5974	24.4579	23.8111	47.257	8.6768	18.4	13.9358	26.0036	28.6636	22.0677	23.367	19.8713	23.6485	36.7779	26.2977	35.949	30.1937	23.0855	27.6827
23.8959	37.9856	28.5321	25.8721	43.1478	9.0968	11.2	13.6359	16.5578	33.4965	27.2717	23.181	30.8521	22.7914	37.9515	23.141	33.9134	29.582	22.7173	31.3547
32.5848	33.2267	32.4222	23.8335	45.3451	10.1824	16.4576	14.6098	28.2292	29.6259	16.8159	22.5498	25.8633	34.4627	35.7182	28.2457	31.269	34.5903	19.022	30.0554
22.6501	40.3018	31.4706	28.2632	37.0116	11.8064	22.1816	17.526	17.5328	30.8618	19.4155	21.1405	25.4241	19.284	43.4059	22.7378	28.5983	25.3237	21.0119	30.2911
32.4163	29.2197	26.9152	29.1895	35.6646	11.4488	16.7256	13.2365	31.2894	32.9735	26.436	20.4538	30.6232	27.3944	36.2422	28.8993	33.8598	32.1943	20.9369	37.9437
31.6391	35.124	28.7015	27.0565	42.3306	9.0968	20.4912	10.3136	29.1467	28.2457	22.8216	24.3176	28.4785	27.2211	34.9555	28.796	41.5991	29.5927	19.4798	27.4412
24.2816	35.0636	34.862	26.1721	42.0744	12.2904	13.0744	15.0121	21.3508	27.8425	25.502	22.1758	29.4447	21.8446	39.3765	22.5401	26.5704	33.6767	15.729	33.217
26.6299	38.7668	31.6459	27.5376	49.7943	14.816	20.3784	13.6359	24.5144	37.9856	26.3942	25.0247	24.7988	33.3475	36.9882	23.9163	27.9409	36.7068	25.0082	30.9505
30.7167	34.3468	27.3097	25.3237	48.5631	11.836	11.4328	18.5954	33.7955	33.1936	23.8141	17.8503	29.3541	25.4825	36.0376	30.8804	34.1939	34.5893	22.9073	26.513
27.6389	32.1086	29.9892	24.4997	35.6811	10.3952	15.0264	17.4266	27.3087	30.5921	28.2369	20.1226	26.8763	23.3163	32.1417	25.1523	35.2818	38.4999	22.4018	36.5022
33.9913	40.8686	30.184	31.045	46.0746	13.0104	14.5008	19.2899	26.1692	35.5282	27.8775	24.5669	33.5705	32.1163	34.8464	21.0469	29.8051	34.0848	20.9739	29.0317
25.3228	33.8851	31.4199	24.5669	34.6779	12.8	18.3688	19.2899	30.0213	29.3687	30.2443	20.9875	31.1277	25.1406	32.5761	30.8005	30.855	35.7182	20.7304	34.5377
25.3228	34.8435	28.3363	25.7484	50.9835	8.2288	19.3032	16.0163	30.6904	35.7074	22.9073	22.6501	26.2977	26.1799	40.0183	35.7279	32.9121	38.0528	22.0385	31.1667
24.492	33.6981	25.1591	22.9141	51.5591	10.4992	12.576	12.4924	26.8958	37.8132	22.9141	22.8819	30.9261	34.377	44.5523	32.2907	38.1161	35.7493	22.8186	31.4862
24.2426	34.8046	35.4532	29.1837	36.9249	11.0152	18.4	16.2763	24.3498	35.6695	24.264	22.6501	29.1681	36.2899	33.2842	21.7122	35.5613	30.8005	24.7208	35.8136
28.348	38.9596	31.7043	29.9054	48.605	11.5376	18.2144	13.2239	31.0128	34.0896	30.4908	24.3498	27.8873	33.1157	30.931	25.9646	46.4827	33.4887	20.26	35.6383
26.7575	42.2322	32.3559	31.3264	47.3622	13.0776	13.9528	15.1183	24.0546	35.5292	27.9886	18.2058	28.0889	29.3658	31.3362	34.6361	40.0407	32.8108	21.5602	34.975
31.1911	41.8816	28.8058	26.1886	48.3985	14.1424	21.1144	17.4938	20.6203	39.5664	20.8794	21.0528	28.3373	24.0877	41.1394	26.5704	35.7182	35.0636	24.5825	37.7246
22.1768	31.9917	33.8267	28.1395	45.7503	14.42	17.284	13.8112	30.3038	35.5107	28.536	27.6214	28.7707	27.7938	37.7109	24.5407	36.7866	37.1149	22.4018	29.4583
29.057	41.7296	21.9693	25.4396	41.8407	10.4	21.68	17.2182	26.6571	35.9373	28.9402	22.4018	26.2977	25.3695	42.7533	26.3552	41.8368	35.388	24.5173	36.4613
31.0479	38.195	28.6129	26.812	50.8228	13	19.4032	16.1721	24.9156	33.104	21.6635	16.5354	32.3764	31.1677	45.9791	28.5447	30.1937	40.6563	22.4018	38.5895
29.6609	39.3326	28.6129	30.819	45.3879	12.6512	20.0672	16.5578	24.8475	41.1024	28.2457	27.1509	28.4132	24.0683	33.9114	31.3225	34.6585	44.637	23.9572	29.5694
26.5169	40.3534	35.388	29.2197	32.4134	15.0472	17.476	18.7883	24.865	25.2176	22.6979	27.5065	29.3249	29.4768	29.0765	33.0718	42.5039	38.721	26.7506	36.2578
28.2701	41.9907	35.5068	28.5973	44.9681	12.8224	15.432	17.9068	30.8005	35.4055	28.6149	22.4865	34.3068	32.4913	31.5144	32.7777	33.1157	44.9701	23.1391	32.6696
29.8372	43.8295	36.4263	29.2197	43.6708	14.848	18.3512	14.3741	27.2834	30.518	28.2457	26.2977	35.7279	31.532	45.2564	25.7114	34.7705	38.6489	26.0942	40.2803
27.7402	34.0809	23.9865	28.3567	43.3737	16	18.604	19.3123	27.7012	33.6416	30.8804	26.5704	32.1417	22.8985	37.8843	36.3425	36.8373	36.622	27.261	41.1521
33.0105	37.707	36.1428	27.1042	49.2595	13.5464	20.2384	17.9068	28.2701	41.34	30.4927	26.2977	32.4251	37.0116	28.4142	27.1042	32.3297	46.1662	19.7204	38.8632
30.6456	41.4501	30.109	23.9378	42.6325	11.5376	18.468	12.9959	29.6405	30.8005	28.8194	24.1326	33.0582	35.1951	34.5913	27.2123	38.8086	45.7795	24.3498	35.5351
26.7438	38.1921	27.2834	30.3554	55.0976	15.6176	16.8304	14.1959	34.7257	34.1072	26.2744	23.7965	32.5381	35.238	39.3979	30.0388	30.6612	38.1376	27.2717	30.3038
33.9737	38.1921	29.0687	25.2546	48.2875	12.8424	20.2024	15.9608	27.0613	34.1939	28.2993	27.1237	24.866	29.2197	35.1036	26.2208	38.8447	37.9009	25.2565	31.3342
31.1677	41.6556	29.283	27.5542	52.3305	15.0224	16.5496	11.4609	22.9686	39.1768	26.8597	28.982	22.9823	31.2242	36.4896	28.2876	36.1535	38.4132	23.2336	35.3997
28.2457	32.5702	23.9309	24.64	53.6065	12.164	17.1072	15.3423	22.0453	29.4311	31.4881	30.0768	33.2627	34.6059	38.8992	23.3232	40.2346	44.5045	23.2793	37.8395
24.9478	40.4235	33.9845	32.6861	53.0552	12.396	17.18	11.0197	21.9927	36.9347	28.2457	30.0768	37.5629	35.7785	36.8607	27.9623	29.6784	38.2252	23.0349	39.9803
24.8036	43.2267	34.9507	27.2269	48.2914	9.5968	17.9616	19.096	25.3919	30.0554	31.3615	28.2457	29.321	33.4273	48.2096	28.761	47.1148	40.3047	22.3726	34.1276
27.2717	33.6095	35.0169	30.9885	49.6306	12.2352	15.9704	17.5318	26.0981	29.0522	29.3561	21.1736	34.0896	35.0636	42.5741	35.5175	35.276	47.2736	27.712	37.5493
34.6643	36.4146	25.2565	26.1711	47.4294	12.2424	22.7264	14.6917	29.0687	34.677	30.7654	23.3758	31.5953	35.0666	40.7459	33.9971	35.1698	48.5505	24.7783	44.8035
27.5094	32.7679	31.3693	29.1369	40.1235	16.8	20.4576	15.3735	34.862	35.76	32.4699	28.8905	35.0588	41.4803	43.4068	34.1111	45.1045	40.2462	28.1113	33.741
29.5888	37.1441	37.9973	30.4372	55.6479	13.184	23.1568	17.2094	28.6606	32.4368	27.7198	26.8315	35.0617	38.4414	41.3342	33.9211	36.9113	48.082	26.8597	34.7471
30.9729	41.1725	36.9201	25.7484	49.7144	16.9496	17.0352	17.2055	24.8757	34.8688	30.184	28.3791	29.9989	33.0582	39.9803	34.1578	41.7101	45.6431	23.5579	38.2242
24.3498	41.2777	36.4136	28.4191	45.4366	10.8072	24.7376	16.9406	34.9584	34.4267	29.0639	27.8775	37.1811	40.4985	42.388	40.0437	42.8556	41.2319	25.3237	32.5381
35.2243	37.3817	35.6217	29.3249	45.4366	13.8208	19.8232	13.9962	24.0244	38.8281	25.8828	24.3498	32.0696	30.0554	40.6319	36.5607	34.9136	51.1023	22.6774	37.108
30.6972	44.7617	38.1492	31.8602	55.0976	14.1424	22.0864	17.5318	28.0217	36.1194	29.4807	24.7491	36.2967	36.0376	43.8821	33.0582	33.1186	38.1522	23.778	39.5459
31.2651	36.2704	36.7574	29.2197	51.3614	13.3928	21.3432	18.5526	30.1937	32.2274	25.9335	29.1749	30.184	31.6644	49.6735	39.8683	44.7665	43.9338	26.8237	37.6924
35.8097	47.2035	27.9993	28.8408	44.7841	15.7744	20	20.4626	33.515	33.5111	24.0868	27.4802	28.0957	40.3953	38.2963	28.9256	28.0285	44.8201	25.1231	38.9596
29.7281	40.6144	39.0677	30.9281	45.8438	14.4	19.4736	11.2233	30.1937	41.305	32.1417	27.4412	33.1157	25.7036	43.4224	25.3724	40.3836	39.2138	21.8943	42.2819
31.3927	50.2764	29.5285	26.6727	41.9897	12.608	22.432	19.4798	27.4022	33.6728	33.7731	22.4212	28.9918	35.763	41.8124	31.1355	47.6953	40.0563	29.9609	42.3393
34.1306	40.5209	30.745	28.9519	51.827	16.652	28.144	15.8195	19.9308	36.6152	33.104	21.7073	38.1113	38.5797	39.9794	32.7553	41.5436	36.9386	23.9378	28.4084
27.4899	38.4746	35.0208	27.6866	48.1852	16.652	25.516	19.9278	33.8754	34.9779	38.4317	24.9478	34.4111	32.0248	39.955	35.388	33.4653	36.7321	29.0726	37.1908
29.7418	43.4663	27.7012	26.2977	39.9453	18.4	21.5368	16.8831	36.6678	42.6871	32.8322	24.5553	28.3129	36.2987	52.7776	35.5292	40.9076	50.0456	26.6328	29.5509
28.7775	46.3717	29.0736	27.3204	42.4543	13.7912	23.2152	20.2473	34.2309	35.7182	35.3334	26.5782	36.2636	32.4728	31.8368	27.8064	35.4182	45.1006	26.6328	39.6696
35.0373	42.9198	29.1778	25.2692	47.8249	13.376	27.3224	18.5058	36.0376	36.7438	31.1677	26.2977	28.4084	38.269	49.6735	41.4628	35.4182	37.8794	30.1411	39.1164
32.6686	43.4653	37.8755	26.7292	47.0038	13.9528	24.8504	19.6921	37.0116	44.0906	33.7001	21.8963	36.0376	31.8933	36.1983	31.717	31.5894	40.2881	27.5912	34.4442
35.4678	42.2517	39.7388	27.2717	37.4597	15.1472	22.4	18.4055	25.2487	35.124	31.8436	28.2253	29.3005	31.8904	37.9233	41.2387	37.2356	48.8281	31.1677	34.4442
35.2468	46.8324	36.5461	28.3363	55.7863	12.5664	25.3944	18.4415	29.6794	40.0738	24.6799	32.3482	31.2495	29.0259	49.8683	42.0559	43.4283	41.679	29.3025	44.6506
36.7155	36.5918	28.0509	27.672	59.2205	13.0104	22.5072	21.4278	28.2457	36.8519	35.1016	30.0047	29.2635	32.3511	45.5837	28.6343	36.6844	44.601	27.2717	42.0696
31.455	43.1312	29.583	22.4592	47.0155	16.9704	21.6	19.284	31.7979	39.0697	31.4774	29.6707	37.9856	34.8912	44.8649	32.9511	41.6712	43.6981	29.4798	32.2732
31.8524	31.8047	32.8352	30.4732	52.7854	18.54	24.4472	16.3543	26.2646	40.7517	26.4886	26.4516	30.9388	26.2977	39.2479	30.5784	49.1095	51.3819	31.1355	41.7579
30.6856	46.2002	38.5213	31.9751	49.3277	16	26.9856	18.4415	33.8218	35.913	35.0607	30.07	36.3444	37.7217	48.1784	39.3628	33.1371	48.3362	31.1677	40.9076
34.6322	43.7623	32.653	29.8762	59.7806	14.8656	24.3248	21.4278	25.7932	45.1483	34.3419	26.6464	28.8808	35.0033	35.1981	41.7287	45.4551	46.8957	21.9362	47.5025
37.333	48.8992	30.9388	30.3203	52.4406	13.0104	28.9688	13.9281	37.7967	40.5229	33.9679	28.2145	39.4096	36.6922	38.8301	30.6817	38.943	50.8881	25.9247	44.9642
31.4375	40.6339	37.0116	30.4732	50.6475	17.428	22.8936	16.289	29.4057	38.57	27.7957	30.3378	36.8947	38.0051	63.9239	30.9534	47.5901	52.2711	24.3498	43.1594
32.8517	45.6879	30.0729	31.1677	47.6671	15.8392	16.9768	23.3758	36.0376	38.57	27.8883	24.5445	34.8464	36.0376	54.8756	37.5717	45.8983	46.7515	32.6871	39.7417
30.9456	41.8163	33.5393	32.5819	53.7613	18.0248	29.3072	15.7183	30.0476	47.4372	30.5628	24.34	31.1677	37.1908	43.4799	34.8055	36.8694	41.9595	30.7469	42.8926
33.4605	40.9076	37.108	29.1837	50.2452	15.2	30.168	20.4538	38.5047	34.4325	32.9696	28.8359	35.648	25.3237	53.5139	36.7087	48.6995	49.28	26.9971	39.7622
32.055	46.7515	40.4751	28.0587	57.2248	18.476	27.6112	15.9851	33.1488	39.6287	39.805	22.4018	35.7474	32.765	55.5174	35.9724	49.318	47.3067	30.3038	31.5992
38.4843	33.7468	31.0089	25.4825	56.1184	16.3672	29.3968	19.096	27.0545	33.7682	33.4945	27.7178	38.3869	43.8295	44.5337	34.5143	23.4868	39.3541	25.6237	41.6429
38.7015	35.124	33.9669	29.1837	52.2205	16.1912	27.5768	19.5694	22.4018	38.3031	33.7468	17.0721	37.9846	30.3505	43.3815	39.4359	31.1589	38.8086	30.5989	44.7733
37.5765	38.8973	31.1998	28.2876	61.2844	19.7992	31.3184	21.6586	37.9622	45.1776	36.8947	30.7498	39.3356	45.6899	43.8412	37.8006	44.4295	50.1069	29.9405	34.9984
30.9924	43.3893	35.3422	28.4707	56.1924	15.2	29.6	23.2316	38.2252	43.101	31.1677	25.5536	37.7236	40.3962	46.2256	32.7163	49.1651	45.3977	26.3562	41.0293
36.9045	36.1535	42.4845	27.7285	62.3675	15.3256	25.2376	18.0558	37.0116	41.3225	32.8546	33.2101	28.9256	38.1035	50.0144	32.0452	41.7238	45.3003	33.5072	48.5963
27.2717	39.6375	39.9336	26.8519	62.0802	14.4	32.616	21.3411	30.0281	35.7074	38.1609	24.2056	33.5968	33.5647	41.6576	44.8883	43.661	39.17	26.5704	41.8816
30.855	46.9804	34.0809	28.0792	53.1117	17.6568	27.1904	23.1975	34.7861	33.0085	19.8041	25.0481	38.1249	33.2647	47.9865	40.0135	51.4121	47.0096	34.8464	48.1356
39.4222	45.3509	37.4509	30.3038	48.6099	17.1808	27.7728	17.8289	31.0391	45.0461	33.1546	25.4961	33.8218	39.0443	63.8655	38.2924	51.45	41.8816	27.9613	38.6333
21.8291	46.8216	31.4365	30.3895	46.0376	20.1032	31.2	23.5219	34.9175	35.3403	36.9298	30.6281	27.3808	29.1428	46.6035	36.847	39.8079	35.6714	27.1967	45.7123
34.0896	44.561	27.0487	26.4935	52.9354	19.208	25.6	17.4198	29.6395	39.3833	31.2622	26.2977	36.4146	37.9856	56.056	44.1549	42.8556	44.3526	32.803	38.7521
27.0701	36.2305	37.9856	29.2197	57.9738	19.1712	28.264	19.1194	31.1677	33.4118	27.7928	28.2457	30.1937	40.6514	52.6627	37.0087	37.7295	43.4224	27.7626	45.7074
26.4886	45.0042	36.7223	21.3284	52.3237	18.9736	29.852	20.0642	42.9754	39.542	39.355	25.4172	37.1431	35.6188	50.065	36.9259	41.1365	39.2021	29.8469	35.613
39.7904	32.9014	31.1726	23.6611	59.167	17.536	31.8416	18.7298	36.3055	41.6176	38.1814	25.8633	35.8516	46.5275	48.7852	33.0075	42.8127	36.0376	27.1753	49.0404
33.1371	32.9014	32.8614	33.1157	49.3248	23.2552	32.8784	21.5602	33.5345	38.7424	37.9856	27.1042	39.8352	40.4712	46.7087	41.0654	44.3701	44.0779	26.1799	45.3412
33.254	37.9642	34.3185	32.6968	43.2831	17.6	33.6	17.1374	31.0849	48.2096	32.8488	30.8404	32.8936	46.1291	50.0154	39.4213	44.3828	44.4139	28.2262	33.927
38.197	44.8406	38.045	32.3063	61.4461	16.4576	27.0664	18.8311	34.3068	44.6876	35.4513	28.8671	39.3492	45.1844	44.7539	36.7886	41.4345	40.705	26.2977	32.2284
31.1209	46.1438	34.4968	29.9658	57.8813	16.0888	30.8616	22.4699	30.5102	37.4119	41.565	31.2057	35.5974	46.6161	48.3498	37.8668	42.8556	50.6475	30.9924	45.7775
40.4897	35.0179	37.0983	23.2735	48.2612	19.848	30.8616	22.0385	31.7082	43.8782	40.816	28.7103	38.7668	31.6255	58.1297	35.5029	45.7921	47.521	34.0896	52.3422
26.7935	40.8735	30.4011	28.4989	57.8492	21.292	30.0528	16.0163	44.6048	35.9217	40.9991	25.7679	28.536	43.6348	45.8808	42.8867	43.813	52.0685	34.902	42.2517
34.0896	49.6735	39.7739	30.742	65.6985	16.1	30.988	18.2613	34.2348	42.7221	37.6642	32.5313	29.4574	45.9714	46.1515	37.183	43.8412	44.0321	22.9774	46.3902
33.8676	50.777	31.8904	31.6108	51.2845	20	35.1824	19.6064	26.3084	34.039	31.7774	27.5347	32.1417	43.8403	51.9107	47.3573	42.953	51.9624	30.8209	36.2246
40.1829	41.9361	36.8967	31.6527	54.4071	18.8504	31.484	14.8991	39.2693	33.3816	37.4937	25.1474	40.5063	36.7535	48.1151	46.9833	42.541	45.462	31.0479	46.1116
35.1552	48.0869	43.6961	31.9819	57.8219	14.4688	26.7144	19.5392	36.3785	40.9962	36.4574	33.8052	41.4744	32.8556	46.4856	40.9387	38.0889	47.7255	36.549	49.9355
31.3459	45.6645	32.8352	28.2457	52.4601	17.5432	29.8352	17.4052	34.9867	53.6707	31.0683	29.285	39.7417	36.3542	52.2205	41.1189	52.9646	56.4758	35.6899	42.353
36.1	46.3463	34.151	30.0554	50.3455	19.2	26.4744	22.3609	34.2182	46.9142	39.1914	25.3754	40.7362	35.2282	51.7715	41.2592	47.3534	51.45	24.64	52.4338
33.9494	58.5066	38.9869	29.3171	55.3178	16.8	32.7624	20.7781	34.8046	42.7991	40.6349	33.4624	34.9146	39.2645	43.3893	39.0044	46.6006	40.6495	33.9757	53.0708
34.1159	41.8757	36.6288	31.681	56.6726	19.2336	37.9048	16.3124	36.2548	51.378	40.3057	32.1417	34.5435	45.8925	44.2932	32.58	43.4409	48.1434	28.4717	46.2002
30.7479	45.422	39.1583	27.6409	56.6726	21.4216	31.9672	21.5398	33.2364	54.9603	42.5049	28.759	37.896	41.6868	54.711	39.0921	53.2646	44.4295	37.0243	52.4815
42.6871	46.6999	29.0473	31.4871	60.3202	20.2384	29.3072	26.138	36.886	40.144	36.8967	27.6974	36.5081	35.388	55.7122	53.4341	50.8209	50.4449	26.5714	46.8265
33.2199	40.1196	28.795	32.9004	59.4338	17.4824	29.428	18.7298	35.7074	43.9942	34.0896	28.6918	37.3028	34.8912	46.2129	33.0212	45.497	46.7632	33.2267	46.1438
37.1908	45.1552	35.7211	26.962	51.1919	20.1792	35.1328	18.8253	38.3557	37.671	36.4477	37.7275	33.6182	35.9169	59.3842	44.0292	41.2923	47.3486	34.001	45.462
31.304	50.6475	44.0555	32.0102	58.678	19.1184	31.6224	21.9654	28.7288	52.6393	38.5642	24.3059	42.0939	39.2567	46.8324	34.2689	42.0004	45.0402	35.0636	46.6629
31.5534	45.7775	37.0116	30.2502	55.1609	13.776	24.8072	20.4538	34.1335	56.209	35.8448	31.0021	39.2888	35.5769	48.2641	43.7312	46.3239	45.4318	35.3208	53.7886
37.8794	51.566	33.6153	33.9143	45.0052	17.588	28.5288	19.7145	36.0912	49.1388	39.7846	33.5929	39.7144	38.9771	56.6005	37.9846	42.8955	43.7779	36.362	51.6536
37.7499	51.0624	41.8816	31.4716	53.4039	23.644	32.5648	24.7939	30.9456	59.6744	38.8719	35.4415	32.8946	50.742	44.8026	33.9202	62.5496	52.576	36.1535	51.5465
32.1797	43.1818	30.5628	29.7944	64.0301	17.7992	35.6184	22.3229	39.7096	49.9754	43.3513	35.3909	42.0773	43.3299	56.0483	44.9146	57.7342	57.6446	32.2819	43.028
44.9672	42.0569	38.459	30.9924	54.1519	16.6168	36.2672	21.6099	43.1283	41.2183	35.7182	33.4001	21.7395	32.3745	55.1551	39.096	45.5087	50.3767	36.2899	53.0347
34.3653	49.3219	37.1587	30.7683	57.5813	18.2464	31.1544	18.1893	36.6055	51.1413	37.1373	35.1562	42.4114	48.868	84.216	42.5234	54.8473	41.2728	31.1833	41.1335
33.6708	49.3219	37.3564	32.1417	61.5455	17.6	32.0296	22.7992	32.8352	46.4096	41.602	23.0982	45.5603	41.9975	64.8921	31.2894	52.0101	49.6735	33.1235	43.8354
36.1662	54.7811	42.503	28.1074	54.4548	14.7848	37.9008	24.5679	35.5876	49.5459	33.5208	36.1224	37.0116	36.0376	71.5746	45.7775	47.6038	45.2788	34.1734	48.9975
38.6372	41.0605	45.7775	32.9559	46.9814	18.7104	37.9928	20.7392	35.2916	48.7745	35.7182	32.2478	41.8757	42.4124	46.7496	42.9685	29.1544	55.9849	28.2369	48.2748
42.1523	42.8877	36.9249	31.5719	61.4081	22.9576	36.832	17.3068	30.7703	56.6589	37.3155	31.6274	37.6515	47.7255	5.84394	43.0455	49.4446	60.2949	29.9122	48.4813
32.8566	46.5879	40.9076	31.8329	59.5186	21.6	36.052	20.0369	45.9597	44.039	39.1612	30.4927	35.0636	40.6134	6.69229	33.1157	51.8338	44.8035	35.088	47.3174
34.189	41.9254	28.6129	33.1157	58.0888	19.7328	35.4544	22.1505	34.6516	46.7827	32.7183	32.4368	40.4469	38.1113	7.79192	46.5343	55.3859	52.9763	31.1414	50.514
33.5393	44.412	41.2728	33.7449	57.0612	19.564	37.728	22.6501	32.4777	51.2007	43.5471	25.0997	41.7998	46.2285	8.76591	40.9076	56.1905	44.6954	31.2651	44.0058
36.5529	42.6802	34.0176	28.0977	49.2206	21.336	38.6776	22.6501	40.8988	56.8236	44.8035	36.5081	34.1111	35.1123	9.68536	42.5877	58.943	47.2453	38.0752	56.582
38.5047	53.4857	32.5693	28.2457	68.752	23.0752	35.0864	23.9572	40.2336	49.3813	37.4665	38.5583	33.8802	42.0481	9.90645	26.3679	58.4394	56.056	34.5172	48.754
43.362	47.7323	47.4781	32.728	66.805	22.72	39.1368	17.562	33.104	42.9013	40.6144	30.1937	39.7057	53.9542	8.27599	36.9152	48.0148	49.656	36.9288	44.7461
27.3808	52.2828	43.3299	29.6151	58.4394	22.8864	35.4176	22.0122	31.5943	42.2332	32.054	28.611	42.1202	34.9994	10.5356	42.2517	55.7307	53.2315	36.6425	43.5111
31.5183	48.0002	41.6838	32.0715	43.8646	22.8864	37.4472	26.2033	34.8367	57.0417	39.9112	36.2529	36.7155	43.8958	10.0185	49.5459	44.4519	53.959	30.6758	53.0377
33.252	41.8377	43.4682	30.6281	40.9095	21.8864	37.5656	22.4018	27.5259	51.5367	37.5765	31.0576	33.0611	38.4999	9.7399	42.7572	59.8225	43.8295	33.9757	53.0377
35.9013	53.4886	25.4844	34.0517	57.1391	19.0936	36.7696	26.8071	43.7331	52.8604	45.087	29.0989	31.7043	39.3044	8.18152	41.38	52.3422	44.0779	35.9383	44.3409
37.3681	46.0123	40.2131	28.8223	67.3446	20.9896	37.6	23.6641	30.5511	47.7956	45.1776	32.4348	38.4697	50.5277	11.5749	34.4627	50.4741	57.4654	35.0636	47.3281
34.151	51.9818	29.2411	32.2732	54.2045	16.4192	36.0168	23.0115	32.9053	48.1765	41.3225	30.1937	35.0373	44.5162	9.35323	44.6467	42.3189	55.0821	39.4505	53.4867
34.7179	50.5715	44.2201	29.1983	62.6879	21.6776	31.6784	25.0276	38.7414	60.3796	41.6634	29.1564	46.7798	38.9499	10.6301	39.6219	54.2084	48.2505	32.8507	51.8338
36.81	52.3422	39.9336	35.4318	66.9277	21.992	33.8192	28.2457	40.9076	54.1957	41.4705	33.5374	34.6507	50.3046	11.6879	38.2125	43.5305	46.5752	36.1428	57.2355
36.3951	47.8999	35.2818	29.1759	49.0394	20.3928	32.8	23.5014	35.0334	57.3476	41.492	38.1249	36.6473	40.2472	10.2649	52.1367	51.8465	53.8597	31.3615	49.6735
44.4928	40.9524	43.8958	34.9994	57.932	18.5296	38.872	22.019	42.8556	45.9645	38.7716	32.2469	35.3091	49.3891	10.7139	43.2987	53.3065	49.2819	30.1781	61.6185
37.5541	49.0735	36.5879	34.0896	61.2961	21.5032	38.6392	21.1697	47.7255	58.2407	47.7732	33.4819	38.0061	49.0014	6.81793	32.4709	59.3666	64.7333	39.2859	42.9598
29.5957	53.7194	37.2629	33.0582	64.3827	18.9448	34.9688	23.4167	32.0959	41.1365	39.3969	34.3711	35.7201	33.2734	10.7139	50.5774	45.7074	47.2716	35.4678	48.8992
44.9867	50.5179	37.3243	32.6608	67.4848	23.2	40.7984	20.6612	39.3492	55.0976	37.1977	37.6467	39.7125	41.529	11.6879	43.8705	56.1758	58.5397	32.5108	51.977
38.7668	39.4018	41.9322	31.569	69.0345	20.4128	37.1104	27.6136	29.4164	59.2293	39.9803	39.8167	37.7275	40.9076	13.1304	50.3416	49.0764	54.3749	30.706	54.3555
38.7668	47.2853	32.0131	32.5176	67.1245	24.2408	34.4	24.3498	32.6929	52.9773	45.0636	30.6797	42.0238	52.8166	10.6905	32.2186	54.0487	56.9823	35.388	52.9763
42.428	48.306	44.8863	33.0017	62.1552	20.8	35.9792	23.178	33.8335	44.0321	46.6522	38.4755	36.323	38.6021	9.7399	49.3862	58.2203	59.4699	38.5973	51.3614
47.3281	46.7515	45.0879	26.3922	51.8309	17.8968	27.236	21.5992	35.8039	62.5613	47.2317	40.4654	36.4087	52.6782	11.6879	51.4783	48.2797	53.5763	35.7279	53.7146
45.1103	48.5631	37.0116	28.759	54.1587	20	40.8	21.0616	46.8976	55.3178	42.202	29.4768	44.2542	48.6995	12.3969	49.9043	56.9044	51.7276	33.2364	43.5276
39.8771	49.3102	38.8379	28.6304	55.198	25.9768	25.1032	21.7326	40.3621	49.2839	38.4327	35.5029	41.5991	40.6563	10.2649	57.4099	68.1316	40.3368	40.1264	60.4809
31.681	48.1434	39.8683	27.2717	53.5509	23.9168	36.8368	25.6997	43.3552	60.3689	50.0358	31.3264	52.4406	50.8101	9.46426	35.5906	53.848	56.3151	42.0861	53.922
40.031	49.3608	38.2895	28.012	67.1527	27.5088	35.24	21.8534	31.1677	53.6591	47.3194	37.2366	42.0199	45.0295	10.9769	50.8462	66.9433	62.0305	42.5293	53.3941
27.2717	50.5277	39.9316	28.2223	56.8391	21.824	35.52	24.4364	44.3526	48.2651	32.9394	37.0116	38.2028	35.6003	10.6973	46.6122	47.0427	46.8324	35.1903	49.6599
45.8554	49.4806	35.6587	30.5102	59.3413	25.5232	29.9992	24.7218	47.8765	57.6592	41.6176	35.8506	41.5037	55.5242	11.6879	60.0124	60.8637	53.7194	32.0131	63.8947
28.7483	48.2096	39.3015	36.7389	62.6578	20.7688	35.068	18.0675	54.2736	64.2833	50.4653	35.5769	33.3153	39.2245	10.7139	67.7722	52.3422	49.8361	38.8359	62.7055
44.9691	59.8906	41.9069	33.1235	66.6492	22.9472	39.308	28.2029	46.0697	70.9094	50.4653	33.5442	39.7125	51.3945	13.6359	50.6475	63.6376	66.2956	34.0896	60.8676
46.734	49.7261	41.3313	30.7333	69.9656	20.7448	38.4112	28.0509	46.6746	53.0795	41.8709	40.8939	43.3961	52.0724	11.2135	55.9723	59.617	63.1954	35.3198	60.7809
39.4106	52.3656	41.7725	30.1333	54.1928	22.3496	41.1848	30.1937	39.2304	53.0415	39.3336	27.1509	45.3831	57.9018	8.76591	39.5606	66.7582	61.4373	42.8205	51.5591
37.561	46.3775	47.7255	31.7433	58.3683	18.82	39.632	19.508	40.031	50.7605	37.2746	31.9508	41.3069	36.8178	10.6301	40.2326	62.6003	57.0135	44.0321	50.3728
36.773	47.0603	46.4028	33.4429	52.7601	22.0096	28.6032	23.9183	40.7965	46.0376	39.2177	41.9536	42.4971	47.4207	10.3311	51.7968	64.7742	56.1817	39.0083	50.9738
43.2169	54.2415	34.0166	33.6562	52.7601	24.8	37.208	24.7939	40.6855	55.1853	43.0241	26.6415	41.7998	45.8925	10.0185	57.1089	54.783	51.4559	37.1373	56.1934
40.5092	55.1775	38.0548	28.7171	47.2677	22.8976	40.7296	23.7254	44.5425	53.7243	40.9826	34.4247	37.2093	37.2493	10.8366	46.695	58.23	47.2375	39.8898	62.2185
45.7356	55.2262	39.2567	32.618	43.476	21.6	32.7904	26.1507	42.0335	57.3914	40.9826	36.7759	39.1583	42.2809	13.2901	44.8035	58.23	57.706	33.8569	53.0006
38.3733	37.9856	37.3243	33.8802	56.1846	21.6	35.4904	21.4278	44.9399	59.9705	44.3019	31.717	42.1621	50.439	9.58309	57.4654	67.2306	51.2845	32.43	66.1495
44.7558	45.0178	37.3681	29.1652	58.0381	25.7712	41.1728	25.0432	44.1539	52.3111	40.2005	42.0121	45.3178	38.3314	11.1571	46.3171	66.055	59.3257	40.444	64.9681
44.4928	56.808	46.845	32.9803	57.9047	23.9504	39.032	19.7905	41.3322	59.0968	38.9323	42.426	38.419	51.3741	11.6879	43.8656	70.1477	58.2183	40.1518	53.0308
37.896	59.0501	45.0792	35.9626	66.4349	24.8464	39.2	26.2977	40.593	74.4956	47.0427	34.2533	45.7775	51.1919	9.89574	45.9451	51.6283	42.9237	34.9847	58.3138
46.4272	51.339	48.2875	33.891	59.2478	26.236	36.8928	25.6627	49.7621	63.2139	42.164	29.2859	36.51	47.633	10.3175	48.5982	69.2711	62.3354	38.3031	59.1494
37.934	44.2191	37.896	31.3615	59.6316	23.0632	39.56	22.9492	44.3156	74.6057	43.2218	38.3401	47.3281	50.2608	9.92106	61.3156	65.0801	58.4862	44.8035	52.2701
37.596	57.9397	40.4235	24.3926	67.0407	27.3832	46.9256	25.1397	43.3669	62.7444	36.3123	26.6367	41.8163	36.4944	12.6619	52.5955	74.9778	52.9149	40.9076	62.647
40.8433	51.7734	37.6866	34.7539	62.3344	22.6272	44.2592	27.0769	39.7612	72.6528	44.4695	33.4643	40.2336	59.4903	14.4151	60.1078	69.763	64.2132	43.8295	52.2682
37.6418	56.8323	41.5582	33.9036	48.7862	20.548	35.3008	25.8633	42.9646	61.1831	43.0757	40.6573	42.8088	48.0869	11.6158	52.874	49.2206	56.4583	27.8191	46.882
40.9076	54.4285	43.2374	36.2831	70.7925	21.7584	41.4472	18.7883	37.0847	63.4009	51.1286	43.475	49.3501	39.2343	14.6098	58.0206	69.612	60.9961	43.8295	63.1886
46.732	53.5695	42.4309	29.1583	62.2828	22.372	38.8072	23.9572	50.4975	5.84394	51.8104	33.1157	52.4007	51.452	13.4693	56.3706	54.8015	56.3804	44.2659	58.7813
49.2332	58.8602	39.8537	36.025	73.0064	20.9304	43.616	31.791	49.6306	6.88708	41.7209	35.5876	48.2193	48.4443	11.6879	61.1062	59.952	64.0028	38.7414	53.1409
44.8123	56.8635	32.6481	33.7634	64.4548	23.7832	48.0944	27.2717	47.5629	7.29324	45.4844	35.6178	51.8328	39.732	14.2738	33.9202	64.5376	68.1043	40.0027	60.1468
45.462	50.6592	41.6352	26.6123	65.531	23.196	40.3448	24.5046	34.1637	6.81793	45.7892	44.5785	46.7028	47.7343	14.9994	51.9974	67.6894	56.9784	39.5226	64.0204
46.1438	46.8119	34.9731	30.3895	66.3307	22.2528	30.0072	25.2634	54.186	7.9049	51.4423	45.9684	49.504	49.3121	11.7083	68.1228	67.4391	48.8738	33.0592	66.1787
40.8014	60.5646	43.9805	34.0896	60.2793	22.9072	36.6648	31.6216	38.7668	8.76591	54.3107	40.7352	52.0432	59.4105	12.4262	58.7764	58.9936	54.0574	37.9856	65.6898
47.632	58.3498	42.0481	30.2745	65.0995	24.0984	36.5896	19.1233	38.5213	9.22369	48.7852	46.3902	53.6678	44.4208	15.5838	45.5477	55.2437	66.9384	44.7889	53.7993
34.1832	47.5677	45.7444	29.0268	29.4807	24.32	42.184	24.8348	39.507	8.76591	50.5189	39.319	53.8013	36.5616	14.6137	68.6614	70.6016	54.1422	42.2147	63.1496
48.2096	57.4654	38.8408	33.4419	30.184	28.8336	45.12	24.826	39.5206	7.79192	50.0806	45.4454	55.4385	58.8806	12.1145	51.903	78.599	55.5116	36.0376	53.3766
39.6102	50.4459	45.8496	28.1814	32.9608	28.8336	40.436	22.1018	49.6306	8.57111	47.1158	46.3775	53.9181	39.4135	12.1184	52.6685	74.032	56.2284	40.0553	65.8037
43.8295	52.4786	43.5159	26.1166	29.7603	25.6	43.1384	31.3615	45.0714	9.68925	50.6475	41.5835	40.3797	52.4484	15.5147	52.1474	81.8892	59.7621	45.7775	68.1696
40.6953	55.722	42.8556	35.1805	34.1919	27.2664	29.528	28.9295	37.3593	10.7139	39.6375	40.6475	49.8595	59.2293	16.6523	41.7705	78.0302	54.5756	33.629	68.9565
38.4541	54.7597	47.0427	34.6653	27.4412	21.8512	46.204	27.5483	44.2503	10.4538	43.8295	48.458	46.2801	59.0218	12.1963	69.8925	80.3931	60.9104	48.4852	56.2518
34.6916	56.844	43.2267	35.1114	27.8746	30.4624	47.4208	27.56	46.7515	8.26431	45.5925	37.8824	52.3111	56.6989	13.7742	62.5798	88.1101	58.9576	44.8951	62.5993
41.1735	45.049	35.4201	34.3068	26.8743	23.468	44.8936	21.9849	47.8765	10.4538	45.5925	31.4706	50.6475	48.9518	12.4437	57.1138	72.9606	53.4808	40.2414	66.6394
42.5877	50.5277	38.4171	33.1157	33.4653	24.064	46.9072	26.0162	46.7515	8.86234	49.3131	49.8147	57.4654	61.0263	12.8547	59.726	70.0445	66.1544	39.732	45.6353
47.1177	47.0788	46.9385	32.7339	24.9166	25.6	42.9376	29.0551	35.4474	10.1646	54.8249	31.904	55.4512	47.0223	14.3264	49.4514	9.8558	43.2588	39.5245	57.0398
42.952	59.7514	39.2596	33.3182	30.8638	29.5328	42.1536	18.9626	55.1941	9.7399	42.5361	41.9478	52.1367	59.617	16.5578	59.3998	13.1479	67.2375	42.8556	66.392
46.3775	54.6467	42.3462	37.2688	33.7195	28.3792	41.6	23.8657	53.325	8.76591	45.8915	36.3016	50.6475	52.2701	14.4491	62.3626	13.0661	57.3271	45.684	64.5853
47.7255	47.6788	34.8464	30.0174	35.0364	28.9608	46.1816	29.097	50.6475	8.26431	46.3259	44.8035	52.9597	38.1551	15.6384	68.4238	13.4411	52.839	38.9596	64.7947
46.0941	57.6709	41.8816	35.5896	30.7167	23.2552	42.2752	25.4825	33.5656	9.36686	45.9451	46.0054	42.0121	52.4844	16.1166	63.8421	14.8952	70.6162	30.9105	55.8603
49.3716	50.814	39.9862	35.9782	33.0582	23.2144	37.78	22.5722	47.9232	10.9739	53.5363	38.5934	47.6885	52.9977	14.3761	56.1953	12.9365	47.4664	42.5039	69.7299
41.3634	56.4301	37.3739	33.7468	29.6093	23.0976	46.1528	28.2292	52.1279	9.16914	53.7194	45.4532	42.4328	50.5442	15.7786	62.3354	20.0369	49.1524	39.1749	74.4849
45.0344	48.7891	29.9434	37.0116	35.1123	21.8552	42.4192	30.1937	45.3821	10.4538	43.3698	46.8022	54.8249	47.9135	15.5838	71.5055	11.7668	60.0504	48.2096	68.1248
39.5713	55.0762	43.2013	31.4092	32.7972	30.5472	49.2936	27.7461	45.7775	10.4538	51.939	36.1964	51.6215	56.5187	16.9874	55.271	20.9914	53.998	45.5701	63.8265
49.541	62.3724	40.9076	33.891	35.2253	28.076	48.7008	20.2921	50.0923	9.02012	41.9751	34.4305	40.1849	63.8587	14.9498	77.5335	18.8331	70.999	43.7078	68.7656
30.0554	41.2631	34.8104	22.4018	37.0116	29.6	51.0296	25.7094	46.7369	12.3969	38.57	31.2251	53.9006	46.1379	16.2783	84.7371	18.4552	52.4737	46.1671	61.9915
46.9687	48.9109	48.7034	37.0126	31.793	22.7528	45.5544	24.2991	41.8816	12.9921	54.2172	45.2701	61.7714	45.7142	16.5578	41.829	18.7883	52.5955	35.611	68.0985
48.9362	57.892	44.7841	28.8808	38.3314	24.6016	47.7536	29.0648	32.1183	10.0681	42.5458	38.6109	55.8768	65.5904	17.5123	67.1225	17.864	60.3971	35.4123	60.8559
46.844	51.9818	45.5847	33.7468	35.4708	29.3392	53.392	29.8557	47.7401	9.9347	45.7113	42.8634	50.8296	42.9432	14.4102	68.3575	20.221	63.21	40.1469	70.7263
44.526	59.6744	45.9275	30.6719	33.2364	28.9792	38.276	22.2966	39.4729	10.484	41.8816	36.8256	46.0191	49.6754	17.5591	80.8412	15.7786	58.3245	43.589	79.3782
44.0321	55.9226	41.1034	35.5964	34.8046	26.4	48.7472	30.6067	56.0804	12.4164	50.3884	42.8156	50.1186	38.3762	12.6619	6.83351	22.7281	57.7742	33.9465	52.502
34.5387	50.4127	34.7111	33.0582	38.9596	31.1128	45.6	24.1121	58.9225	9.8821	59.5946	46.3941	42.8653	49.541	12.6619	12.32	15.3998	53.9298	45.3003	64.3379
43.9055	57.1966	29.5236	34.3254	28.8282	31.472	43.1456	29.3833	45.3948	11.0236	47.5151	42.5039	50.5072	58.1754	14.8602	12.3414	19.4496	56.5362	37.9856	72.7921
37.596	53.0084	50.2764	35.124	38.3314	23.9704	42.1536	24.3498	46.0951	11.984	48.605	44.2445	40.6943	57.6398	14.8572	13.3631	23.3758	69.0013	39.5265	77.6747
48.6995	53.9707	40.9446	33.0368	34.7111	28.1672	41.1992	26.4273	49.1582	8.57696	52.5078	47.2979	44.411	47.8492	13.03	8.66267	20.8005	57.2813	49.6735	74.558
48.2339	58.865	43.0883	33.1157	35.0636	32.6432	43.06	28.72	45.571	10.8493	41.2787	42.3579	52.4893	59.9705	13.2482	9.44868	24.4277	75.6566	42.8556	71.8337
44.0419	60.0543	37.7655	30.9778	32.6257	28.8	46.8016	32.1417	45.6353	11.0957	61.7812	37.9106	56.5099	52.0091	11.1892	13.7742	27.5016	65.2554	42.8556	71.035
47.4323	60.3211	35.1601	30.0544	37.0574	27.7504	36	24.1364	46.7515	10.8464	47.0427	50.0923	59.2819	60.5549	13.6359	14.3741	19.2957	65.5154	39.5216	66.7845
43.8558	49.8323	54.1139	31.8631	39.2021	33.3752	45.7288	34.4111	44.6087	12.6609	54.1538	49.7241	51.5426	65.6995	16.1166	11.6158	17.8143	50.9728	45.6509	72.9606
49.6735	57.1313	49.8965	36.5675	33.5871	31.1728	40.4224	22.8839	37.8502	13.6359	48.8378	55.5262	59.8712	54.4402	19.3522	13.6359	28.8262	74.6865	53.5412	59.317
48.6995	52.1026	49.8965	30.0525	35.1075	28.5872	48.9616	26.3922	45.125	12.1398	47.5443	42.4046	45.7775	46.7515	18.123	17.9068	24.0244	67.6923	38.008	80.9386
31.6917	52.3315	37.1441	36.8324	35.9169	30.3528	42.4	25.9296	55.4366	11.9957	45.0431	35.2253	54.0272	56.7768	14.0469	18.4805	29.4768	62.5302	41.2173	71.2367
53.7594	57.7557	46.5509	36.5918	37.2473	28.8	50.6352	28.7522	49.391	11.6158	56.0229	45.3899	61.2513	57.7167	15.616	13.3291	22.9248	59.9676	45.2516	83.6891
38.7668	52.0685	38.8427	38.0255	37.8405	28.816	52.408	27.2941	49.7582	13.1557	42.6812	45.4736	43.9494	48.9936	14.8865	13.6359	22.8021	69.4864	46.1574	81.8268
45.0305	59.3812	45.686	36.4681	37.1733	31.2912	41.8752	20.4538	36.774	13.0476	56.6589	42.3442	51.8991	64.0301	15.3131	11.6402	23.5783	68.3653	41.3244	84.9865
42.4036	55.5973	46.623	32.1251	40.3436	33.0592	36.376	31.5514	45.7425	12.1564	43.4205	52.536	57.0612	55.982	19.3473	17.0672	28.2457	59.8342	36.4837	81.1918
51.6215	55.9996	43.4838	36.1233	39.7222	37.2112	52.5824	31.8728	47.7255	8.76591	51.8825	35.7191	55.946	50.3378	18.8097	17.2484	24.7423	56.844	48.8943	83.1602
41.567	63.6415	58.2164	34.9487	39.7456	30.1856	49.9768	36.1759	54.5395	13.6446	63.399	47.2862	51.001	61.0351	16.5578	19.4369	30.0554	64.6905	41.5261	81.6788
51.3848	53.5373	53.848	37.7032	41.4442	29.6	43.1	26.2948	42.7241	14.4628	54.0837	47.5044	42.5926	53.5977	16.551	13.6359	30.4908	54.5415	53.5695	77.7565
46.6473	59.1718	43.2861	33.5393	42.9413	34.684	52.8	32.3219	52.9763	13.3437	57.4654	41.8835	55.644	53.1409	15.9598	14.7521	34.0896	61.9847	49.6735	83.3667
41.8709	64.1304	37.8405	37.6301	33.0592	33.3512	41.3496	24.5592	57.1537	11.6879	57.368	49.9423	58.5972	50.6699	18.6042	15.9189	27.0321	69.7221	52.7903	9.76133
49.0141	60.3698	40.4352	34.9604	34.0896	29.6	56.0352	27.2717	42.5254	12.2119	59.8332	35.7474	50.5335	55.4025	15.5342	14.8592	28.983	57.0612	48.6625	8.76591
41.977	66.2303	51.3117	33.8627	39.2148	33.988	60.0488	31.5865	39.2995	12.6317	48.4268	53.6873	50.4283	59.5196	16.5082	16.0163	32.6783	70.9834	43.8295	12.6619
47.9047	54.2269	40.7751	33.4799	40.3183	34.5688	56	33.6523	58.4209	14.1462	50.6475	35.5409	48.643	47.6788	18.0325	14.9361	28.1395	68.6566	52.5955	11.5155
56.768	61.2494	36.1759	33.1098	33.3436	32.7832	51.5552	31.6547	59.2293	13.7742	50.9631	51.4754	45.0743	49.3345	17.4237	16.7974	27.8941	57.9641	46.1438	11.1142
42.7601	62.91	54.9652	33.9367	36.0006	25.6464	58.496	30.1937	54.3116	14.5874	60.2062	52.6744	57.9339	62.3354	17.7169	15.84	33.5725	58.5251	44.9886	11.6879
52.3442	53.7477	35.9578	33.0387	32.1417	31.6352	53.0288	30.0554	61.563	12.6317	55.0713	40.6456	38.2603	58.0498	16.552	17.2649	26.2033	70.0727	50.3894	12.6619
42.9802	60.6056	38.0889	29.9794	42.5488	37.3704	57.9408	28.2126	48.0849	13.6904	58.5319	42.8556	48.9722	53.9396	21.0528	19.8002	30.6008	76.6248	53.0747	9.8558
45.6012	60.1926	42.1445	34.6516	36.2694	36.204	45.1736	29.8635	51.2991	13.8647	52.6831	42.8556	59.4689	66.0911	17.8669	21.343	32.1417	57.2531	50.8803	11.6879
54.0516	65.6703	37.5347	38.6236	38.7414	30.86	57.4376	35.3344	52.0968	14.1073	51.6536	45.7775	55.457	71	18.5058	20.1236	30.3213	64.8794	49.5722	17.5318
43.8295	55.4405	46.7661	28.5798	28.6441	32.0864	54.608	29.62	59.6803	13.0856	61.1666	59.0053	55.8515	59.1845	19.1847	20.4158	30.0145	83.7544	42.2147	11.6879
50.3046	60.7049	54.5434	41.6907	39.4719	28.2672	55.9912	26.4721	52.0208	11.5759	60.5345	49.2995	55.7492	65.6898	16.8091	12.9774	32.9209	67.5501	50.4614	14.828
52.7922	60.7049	52.0081	32.0102	38.6401	36.4824	56.5824	33.9582	51.5854	11.0879	55.5817	53.5597	59.6277	65.6898	19.4798	21.2135	31.8446	66.7242	49.656	10.7139
51.0975	51.3371	42.7095	32.5157	45.6197	31.2	40.6176	33.0582	40.3076	15.5838	55.8174	44.9896	58.5124	62.3354	16.2257	18.1961	36.1535	76.6423	54.5162	13.6359
39.8265	58.7511	51.6215	34.0896	34.3828	28.264	60	30.9924	60.3533	12.6619	54.9428	53.5695	52.7552	50.4488	14.492	20.4002	38.2028	83.3171	55.8759	20.5327
47.8833	55.4142	49.9491	35.5292	37.3087	31.4672	52.3912	31.5242	60.4721	16.5578	59.1514	45.6869	57.4654	70.5344	17.1247	22.6462	33.9757	3.92031	48.4852	18.1639
41.3673	61.2922	43.6503	37.6691	44.1247	35.0616	49.2728	28.8369	59.0345	10.2035	58.1959	50.6475	57.4654	65.4102	19.4214	17.8542	34.9224	7.57569	58.3956	18.1639
54.673	56.7018	52.5263	32.8595	34.1179	31.6784	58.3544	27.7792	52.0169	11.457	49.7397	59.9316	63.3094	53.1516	19.5353	18.5058	35.6578	7.70036	50.8238	16.7176
52.3734	64.0973	41.2533	37.8794	44.1928	38.0152	49.9104	30.8969	45.384	12.6619	61.751	52.0958	45.197	64.2648	18.9909	19.1019	34.0896	9.7399	51.0069	13.6359
40.7917	65.8047	46.0697	39.9336	36.1905	33.2848	55.0528	34.7266	61.8523	13.5034	46.1136	46.7515	67.441	51.9565	20.4538	18.0987	35.0033	8.95292	51.1715	15.9423
49.6452	69.689	48.4268	38.5681	39.8157	32.8096	60.0304	32.3306	53.1925	18.5058	69.1036	53.4487	50.5452	44.749	20.5453	17.1656	36.8275	7.79192	53.811	17.0341
52.8623	48.6995	53.3971	33.8218	37.0593	39.2584	42.7248	32.1475	68.7793	15.9384	64.7538	58.4394	54.5434	56.4914	18.4805	22.0969	28.7444	7.79192	62.0042	18.0987
51.5961	61.826	50.3251	37.5366	43.178	32.5568	67.6048	30.184	54.5171	18.0266	61.5065	53.2071	54.0964	52.6617	20.4538	12.546	31.7979	8.2682	48.7307	13.8677
52.914	54.711	44.3351	34.0896	39.9453	29.6	59.6096	34.7257	70.513	11.3616	55.9616	59.4134	63.0181	71.5094	14.7053	20.5901	29.8664	6.81793	52.6646	20.6535
46.695	55.7093	55.6606	43.1224	35.4941	34.1272	53.5176	26.8519	56.1583	12.9073	64.334	51.9312	55.121	62.7055	19.6298	19.9872	37.3223	8.71137	61.9847	19.0318
55.6772	71.6857	60.0017	37.1392	29.2197	35.1712	56.8704	32.3696	38.5437	18.4386	56.1155	58.2972	64.0174	72.0753	21.4882	22.4018	29.995	7.79192	61.9847	21.8846
52.9578	17.2484	49.8313	31.3362	30.5287	30.2144	65.8448	27.4811	66.2313	16.5578	57.6475	54.9584	43.101	64.5765	18.0695	21.6985	32.4202	8.76591	64.2473	21.3937
61.2348	12.6648	49.4816	39.2021	38.3314	34.8016	58.3168	34.4111	69.5137	16.5578	61.6516	46.695	43.101	55.3353	19.3863	20.3281	42.1777	10.7139	64.2473	19.2509
55.123	21.5437	41.0225	35.8438	40.3943	29.7	60	31.3362	73.657	15.1514	62.2039	50.6942	72.5525	68.1433	21.6138	20.4538	30.2687	10.3146	50.8871	20.4538
50.0008	23.9572	51.7822	41.343	32.9978	34.1744	51.8056	34.2241	67.292	15.6588	57.4489	51.154	72.0568	47.3067	18.3626	17.2289	24.2416	10.4538	56.0531	19.096
55.0139	18.5565	48.6508	39.319	43.5578	41.9112	63.2672	33.0582	52.5955	18.1717	67.515	61.1481	76.1154	47.3067	18.0977	16.1166	38.3596	13.3836	58.529	18.3821
45.422	25.4922	49.0706	38.1317	36.398	31.6848	66.3112	23.7059	62.3354	15.5342	63.0045	46.508	50.0806	69.6978	19.2655	22.4018	38.4726	11.6879	49.7495	20.0506
53.9396	18.8233	44.8035	41.8358	42.8556	32.3944	61.0872	35.1045	67.2706	19.1662	56.4914	52.3227	71.1081	61.3468	19.547	21.869	44.6993	10.3311	62.6003	23.5014
44.0029	21.5038	51.6536	30.6895	37.0087	38.4	64.6456	33.741	65.8125	15.0618	67.9124	54.1577	71.1081	63.6541	17.6312	18.0919	33.8218	10.5405	84.7985	16.2481
58.9342	20.6612	44.3575	37.5015	36.7973	28	52.1216	27.2104	61.2055	15.3715	59.8867	47.5989	47.257	60.3874	20.257	20.2892	39.9453	10.523	52.4357	23.0027
50.0631	25.2634	42.6705	37.4392	41.8348	35.1848	68.9272	33.3085	53.5695	16.0358	62.7951	46.7515	63.622	88.0721	16.6659	13.6281	39.2138	7.81919	61.3614	21.9196
61.3156	24.8932	45.272	42.6189	38.9995	38.4	62.6712	29.5051	53.9318	18.5058	58.3683	46.695	63.622	61.9438	23.2647	20.4947	39.2138	11.7083	39.1797	21.1366
60.2832	25.3237	49.6618	44.7081	39.2567	30.0896	60.5144	39.7096	79.6295	17.7023	58.4462	63.9843	71.3652	64.4665	19.1447	15.542	41.8163	12.2245	56.7057	22.6492
8.71137	24.6497	55.3187	32.6861	36.0376	39.032	68.348	36.0376	65.9498	14.3167	59.3345	59.9666	6.81793	78.7734	20.0564	22.4018	48.2524	13.5521	63.3094	24.3303
9.86847	23.4167	41.8338	42.6432	41.9079	40.7296	77.1416	36.4642	9.7399	16.4098	51.3575	52.9344	7.69939	6.81793	17.5562	18.4834	38.3002	8.71429	66.9745	20.1236
13.067	27.0058	54.8162	38.531	36.6746	33.3248	61.2536	42.0423	8.71137	17.7792	69.4767	60.962	8.76591	7.79192	18.3285	24.4686	39.7222	12.6619	60.7331	22.7923
12.434	23.5219	36.8792	36.9629	40.3485	35.864	60.8152	37.7967	7.57569	17.864	55.7395	47.1655	8.76591	8.21366	19.9726	20.4694	36.6308	14.6098	51.6215	24.9731
13.2034	25.9734	49.8439	33.3124	28.9236	34.98	52.8	37.0847	9.68536	14.4511	60.3543	47.1012	9.55095	7.34973	20.2035	17.9984	38.6343	13.2911	59.3101	22.5712
12.0093	30.4567	47.2112	45.5116	42.8556	25.3552	64	35.7396	11.6879	17.8591	59.317	64.7908	8.49709	7.84062	20.2132	16.5802	36.6659	14.755	55.5174	21.0051
12.5869	27.4412	50.7751	36.3103	37.9856	35.0816	70.1272	30.3495	12.3599	17.5201	78.1851	55.8447	10.0107	6.70787	15.2069	19.1818	41.1024	16.5578	67.0777	23.4167
10.3827	30.184	53.9571	31.0917	36.7214	41.4768	70.4	33.4079	12.5275	19.9863	61.1033	40.2998	10.446	10.3564	18.2759	22.279	34.1958	13.6359	66.7076	23.5803
13.9446	23.4508	41.2504	43.2822	41.8679	39.6328	77.0936	33.7468	8.76591	19.8002	68.7189	53.8091	9.90937	9.14674	18.5058	23.6787	31.9313	12.2771	74.3086	23.5121
16.9854	24.9234	38.2914	36.9152	35.349	34.6448	74.4672	29.1983	10.7139	18.5954	73.1233	59.6111	9.85191	9.64153	18.4065	17.3633	40.6563	17.1422	10.3896	22.4183
16.1527	27.6243	45.0353	36.6746	43.3942	39.5032	84.4736	33.5393	15.3998	18.8954	81.2561	55.7716	10.8366	8.76591	19.4798	23.9455	43.7809	13.2696	8.05685	22.2148
16.5578	24.3926	55.8096	35.4318	46.3113	31.2168	73.6752	28.3957	11.1746	16.2588	75.7686	43.476	9.36491	7.57569	21.3499	21.4278	43.0075	16.5578	11.0197	19.4798
18.798	31.1677	38.3314	30.7411	43.5578	36.4152	65.8296	31.3235	12.6619	16.4556	60.9465	54.3905	13.2443	7.57569	22.4729	20.2473	36.1457	16.478	12.6278	25.3237
17.5318	29.1837	40.2005	37.3058	37.8794	40.0624	77.6392	36.1818	9.7399	15.8273	54.7188	61.4033	12.1749	7.52407	17.1062	22.7329	46.0707	15.0121	10.2912	21.4278
16.2169	29.694	45.2759	39.321	41.3225	34.108	74.512	41.867	12.9697	18.3821	66.9832	59.1387	13.6359	10.3311	21.2525	23.9572	36.0444	15.1494	10.4538	22.093
15.84	30.1937	44.7032	27.824	43.1224	34.108	69.3456	37.4392	12.6317	17.2484	65.4784	49.9949	9.58309	9.84801	21.4278	18.3373	46.284	14.9994	12.3969	27.0847
17.8591	31.942	38.3538	43.401	45.759	41.4288	75.8472	37.7041	13.3154	18.5058	68.0848	69.9451	12.6619	9.45452	16.9913	23.0173	47.7226	8.97921	11.6879	26.2977
17.5318	33.514	33.1157	39.9336	42.1436	40.3216	64.6984	34.7296	14.0956	16.9874	74.0564	64.4976	12.6619	8.76591	22.2761	22.8167	48.6031	24.9264	9.74185	20.5765
21.3041	27.2717	48.6995	37.0116	41.3517	36.9648	71.3608	32.3404	15.6247	18.5058	50.815	57.8229	14.3177	8.62371	21.4278	21.383	36.8275	16.7663	9.69997	24.3498
22.6501	27.71	55.0002	42.7572	43.5792	39.7128	73.5056	29.0833	15.5838	17.0721	70.6289	54.1509	11.3256	10.5999	20.0545	24.2416	53.8207	19.4798	12.4797	27.3594
16.9874	30.1937	49.1105	25.8214	41.7774	35.2808	73.9552	29.5382	14.1677	22.2508	73.9044	60.3874	13.0856	9.7399	17.6721	26.7652	40.3212	19.4798	13.6359	23.4079
22.4018	28.8866	56.6258	38.9197	46.2694	32.8	55.4904	43.0241	11.7863	16.1166	77.8169	61.601	12.3969	8.71137	19.5314	28.8155	43.4477	19.7126	13.6359	27.0253
18.5282	30.9261	48.4521	29.62	43.6289	41.3504	61.4184	31.3148	16.4273	15.4845	74.2112	63.7934	13.6514	8.27599	23.2014	26.8149	47.7255	13.9933	14.8095	24.3877
26.0406	26.4575	44.4617	35.6617	35.0636	31.8144	84.8192	31.155	13.8443	16.1166	72.6986	80.8889	10.3944	9.18473	22.3901	29.7174	49.7836	19.4798	12.6619	26.7438
18.5058	32.9803	47.7255	43.8597	45.0928	37.0216	61.2928	34.7617	18.5409	16.3163	62.8642	6.88708	13.6359	8.64416	19.6746	27.1782	43.5266	17.9039	14.4628	21.3499
21.0742	33.9474	49.6618	33.5783	37.9856	40.776	90.5808	37.9856	12.696	19.0376	68.6653	5.84394	11.0139	9.15551	22.7281	30.0398	44.2172	17.5318	14.6098	23.8189
19.0201	26.8675	48.7092	34.7958	46.6161	37.6	0	30.7752	19.4214	19.4418	80.9483	7.64095	11.0158	8.45716	22.7281	25.5448	32.3891	20.8005	14.5173	22.5245
26.8432	26.3815	48.1599	40.5901	42.6783	40.8		25.9208	13.6359	19.9902	87.2452	7.01565	13.9388	9.51588	21.4278	25.1406	49.4436	15.6812	14.1462	20.2337
23.0855	34.4403	53.5928	39.1164	34.9078	47.7112		38.0109	19.284	19.1467	69.9325	6.21308	15.692	10.0272	22.3609	23.4079	54.8717	17.9068	14.0547	26.998
20.5531	34.2435	45.6714	36.1983	46.6687	36.3576		40.3349	13.8511	17	71.8357	8.99967	20.3359	11.0197	20.4674	21.7414	47.2073	15.1046	15.5838	24.2358
26.2977	24.9166	53.4321	42.1962	46.508	42.3		41.9556	16.8208	17.1325	64.0827	7.79192	14.6098	10.3389	20.3281	24.6507	34.7919	11.6772	14.755	25.1406
24.1053	35.836	49.5469	37.4567	45.3519	44.2896		32.5878	17.5318	21.4278	62.1182	11.3684	17.2757	11.4931	26.0289	27.0136	45.7805	21.8982	14.4151	22.167
28.8408	35.8798	45.8623	34.9341	41.4939	44.9056		40.7732	14.3936	14.6098	73.0882	8.57111	19.9726	11.6879	19.4399	27.7022	52.0646	15.5838	17.2883	26.2948
24.0683	31.2933	41.1053	37.8434	38.7784	44		40.2268	14.3517	19.1652	76.5556	7.8338	20.2707	11.3947	24.4501	20.2103	51.7072	19.8226	14.9634	24.6829
21.4278	31.1696	50.9007	40.6563	42.2673	28.8376		42.802	16.1176	22.1758	71.035	7.07409	13.2034	9.6649	20.8395	20.3729	44.5357	24.1618	14.7316	28.2457
27.186	30.1937	58.2086	35.0237	43.8295	43.7104		36.1535	13.6359	16.7039	60.703	7.08383	17.8464	9.36004	24.1783	26.4886	52.8331	21.681	15.0891	27.824
31.2748	29.7398	64.4966	40.3047	47.6184	44.416		43.4848	13.6281	17.5318	79.7104	6.99714	15.5322	11.6392	19.6015	22.2917	51.7471	20.4538	17.3175	30.7469
31.1677	34.0896	45.0295	38.4541	44.7208	35.52		36.2509	17.4237	23.6738	8.62371	9.7399	12.619	9.43407	21.7365	24.9507	43.327	17.1101	13.4654	27.0058
29.3989	33.1157	55.9421	38.2252	48.3498	49.8224		42.4056	17.2182	16.8958	9.14674	11.6879	17.2299	10.0555	23.7722	29.9892	44.1062	14.7745	13.7742	23.5881
29.7155	27.8094	63.959	37.8843	50.1283	48.9016		33.0543	19.1428	20.8434	9.85483	8.76591	19.285	13.5618	21.2963	26.6659	49.7728	17.3487	13.7459	23.0953
27.7548	33.2306	60.889	43.7331	40.4303	42.2344		45.4405	18.2292	19.3834	8.76591	10.4723	19.6015	11.6158	22.4018	27.2717	50.8209	23.4361	18.7084	21.7521
20.5882	28.572	44.599	42.3725	52.1036	45.28		43.4916	19.2334	20.4957	9.72529	10.1646	16.5296	11.5291	23.7955	23.1001	51.9312	22.1417	17.5347	26.1711
25.1231	21.1658	78.4773	42.838	34.4354	47.776		34.9623	20.6612	23.5803	8.76591	10.1646	16.8286	13.3709	18.4406	22.6901	53.3873	17.187	17.3828	28.461
24.8523	36.0376	16.0163	44.6087	51.2134	46.3256		28.572	17.2416	23.406	11.27	8.76591	21.1249	10.1295	22.1758	29.9892	53.9668	18.4513	12.3775	19.7895
25.2945	34.8338	19.6015	39.6696	45.2876	46.0328		47.1226	19.2928	14.0167	12.6317	8.71137	17.8961	13.445	22.5089	24.3079	50.7049	18.4571	18.5954	24.6945
26.9493	34.2211	18.5058	33.0923	45.5535	37.7896		35.836	21.719	21.6362	10.9788	10.7139	21.3411	11.7083	25.6042	23.253	56.1612	23.8608	15.3637	27.8912
20.8746	28.1181	19.6015	46.6385	49.6988	39.0336		38.5603	16.0348	20.8736	11.7044	8.71137	21.569	10.036	25.2565	34.6195	49.4728	17.674	16.5159	23.7527
29.6151	31.4823	16.8286	37.5717	35.0714	44.4024		37.1129	19.4798	18.9577	10.9194	10.634	17.0994	11.6733	24.3176	28.3343	54.5464	24.7939	13.7527	29.2197
27.7198	30.7557	16.4887	43.4458	45.7366	47.5976		42.4767	15.5965	19.8032	10.7139	11.4609	23.7702	9.8558	21.2963	27.336	41.38	23.3573	11.5973	33.104
26.9941	31.5992	19.8353	41.0323	48.1989	48.8136		38.8827	19.2412	20.3281	15.5838	11.048	19.7126	11.6626	24.1199	23.1001	52.9364	27.7412	14.6098	27.7198
25.8029	33.1157	19.4194	44.5815	34.2767	38.44		38.2408	21.6255	17.6545	12.8985	10.0185	23.3037	12.321	21.3499	28.8525	53.6737	27.7198	19.7106	25.9987
25.1358	35.124	16.6319	42.0569	44.897	46.2384		39.8761	19.4798	17.864	11.8496	10.4538	19.845	12.0268	18.5058	28.2457	47.0827	21.3499	19.4798	23.3758
30.1937	34.1257	24.0244	47.7508	47.2736	53.4528		38.9518	19.361	23.9027	14.5173	12.1963	15.5838	12.9667	22.7281	30.4732	54.184	25.3237	16.7487	33.8101
24.9215	38.2515	20.4723	41.6371	47.4966	44.7904		35.1786	20.4538	15.4962	16.6396	11.7122	22.4018	11.6879	21.4278	29.7895	56.9667	26.3153	13.5618	27.7772
30.7099	39.6989	19.9551	43.5374	45.8749	41.5016		49.132	23.8744	18.1795	14.6098	12.3969	19.9726	12.6278	23.6008	29.9784	58.1521	28.1766	20.4538	24.0955
25.7406	31.7988	19.5431	42.1884	50.2998	42.8232		45.4094	23.3163	20.7343	14.4764	10.8892	17.7247	11.6879	18.9461	27.0087	48.4502	33.7468	19.8665	30.2132
34.0896	24.2299	23.779	45.9431	44.7665	38.7576		38.0635	18.5058	20.7616	17.9068	10.8697	22.3287	11.8856	29.8109	25.9734	55.5242	31.6216	17.7734	28.6967
34.377	36.4535	18.7084	39.0404	55.8827	39.2232		35.6899	19.1194	17.9419	13.0856	13.8599	15.6958	14.2358	26.1692	29.8947	61.2922	26.0757	18.0617	29.9258
27.9379	31.3615	26.3084	41.5309	49.2839	41.1344		39.6307	20.9505	18.1484	16.552	11.0879	17.2182	9.7399	21.7794	23.0056	49.6462	21.6236	20.5863	26.289
26.2617	37.7509	20.2794	38.8427	45.7775	46.3336		50.3056	23.5121	24.7939	16.5578	12.0804	23.2852	13.5034	21.7794	27.8152	50.479	26.812	15.9929	26.289
28.1736	31.7238	26.1263	50.8423	39.9735	41.0488		30.3476	19.134	22.7281	17.8289	9.45452	24.7939	13.6359	25.6997	25.3608	52.6782	28.2876	19.6668	26.738
30.5044	31.3459	24.4832	38.909	31.981	41.7576		38.0548	16.9299	20.3788	11.6762	14.5874	17.4802	14.4151	26.1458	25.9461	59.277	29.4447	21.2866	30.8365
22.88	37.2912	23.554	40.5375	42.5692	39.0848		40.8287	24.3498	19.7603	14.5904	10.2551	29.1467	11.3256	22.318	28.3256	50.3952	26.2977	22.5459	31.007
34.4198	37.5054	25.3237	41.3225	52.2361	45.864		35.1308	20.6612	23.0261	17.4812	13.7742	23.3641	12.5343	24.1053	28.2369	54.9515	26.7925	19.4681	26.55
27.2931	35.0636	18.4035	41.0605	43.0241	40.6544		49.5235	21.9011	24.3127	18.16	12.2898	25.5633	12.4797	22.0385	25.0403	48.5515	25.8955	19.5626	30.8394
33.9328	38.4259	27.6574	44.7841	50.1829	40.8		45.3003	27.0613	18.7902	15.2449	14.6098	17.2182	11.6626	27.0058	36.7058	60.1887	32.1417	23.0203	27.1188
26.5188	30.4908	26.0542	40.5112	54.7558	64.6712		50.6475	20.8259	24.5183	19.4496	12.1564	25.1689	14.0206	24.3381	28.6441	44.7919	25.0199	18.311	32.7504
30.0554	40.3027	23.3758	39.432	48.418	55.6584		38.4843	23.2316	24.3498	17.1481	15.7348	17.1909	13.5034	27.5483	29.8762	52.1903	29.4973	20.9077	28.8603
33.0163	32.1417	19.3318	40.1751	54.4772	49.1776		47.6593	16.7575	23.6154	19.4798	15.092	21.0177	12.1963	25.1942	26.2977	54.6214	31.0654	16.7331	31.1677
24.3897	37.1908	22.5401	48.7053	46.9687	47.9856		41.3955	22.1933	20.5931	17.1909	14.7072	20.3281	14.4151	25.6997	27.9496	53.5695	29.3931	21.0207	29.8372
27.2737	37.0116	19.2733	41.8329	46.2898	52.4064		52.6744	23.3758	19.6015	19.0152	11.3957	25.7484	12.4895	26.8597	27.561	52.911	25.9188	19.023	26.6406
24.2046	40.9076	22.7281	44.7208	48.3752	47.9264		50.6475	27.6847	25.4903	15.8468	13.8638	28.2068	11.6879	24.0936	27.0448	52.2107	34.9146	16.5578	24.2007
31.6566	33.2491	18.3695	43.0689	54.3019	58.692		51.6215	23.7469	17.9214	16.5578	11.8427	23.5706	11.0489	23.2034	30.069	56.1262	32.1417	16.5578	34.0341
36.0376	35.7123	22.0842	45.5691	47.8239	47.0944		42.6822	17.864	21.233	19.8713	10.4587	22.5576	10.7139	27.0058	38.5681	53.2773	34.4101	23.3758	31.3615
30.1654	45.385	25.3237	41.1394	39.4739	57.0232		47.4323	18.7065	17.0185	21.8281	13.5073	19.2275	16.0971	26.2977	36.061	55.0976	30.184	22.2148	32.3696
26.289	43.736	27.412	51.0156	44.7889	45.9272		46.8324	24.6624	23.6543	20.6612	14.755	27.2717	15.5838	29.2197	42.5692	48.6878	31.1677	24.3127	25.3237
29.7983	33.1069	27.8775	46.5372	39.3833	39.9144		50.0728	22.7407	23.2316	16.2578	13.0222	22.4699	11.7872	26.1068	30.1937	60.9279	28.0879	19.4798	25.3062
33.1449	37.4597	27.9321	40.8939	55.0889	54.7392		41.8816	23.7702	22.4203	22.1768	12.0775	23.4371	11.0197	23.668	32.5264	59.914	31.6235	22.5518	33.1157
35.0997	41.8163	29.1194	46.4223	52.2604	48.5176		48.1365	23.0427	20.4538	23.8764	14.155	21.3411	12.9365	29.2197	26.6717	49.6365	39.5644	25.3997	34.4111
23.5072	33.7156	19.7749	50.7381	49.7904	56.8856		58.1277	32.1417	21.2301	16.9874	17.4237	20.5239	12.6989	26.3922	33.0202	55.2837	36.4477	25.7065	25.9617
35.5029	40.0378	20.3281	45.9071	43.1682	52.8856		45.5282	25.9695	19.1798	22.0385	15.5838	28.2632	15.0024	28.3947	36.5022	59.9676	34.0896	23.3758	30.184
28.9256	36.1224	23.2199	41.3322	40.2813	55.6504		46.0551	23.5072	23.4167	22.9696	15.092	19.3464	14.3157	28.8194	32.1417	63.3619	31.2505	22.8781	33.3747
26.1955	34.2114	25.3237	44.7315	44.8883	62.64		43.6153	27.6613	24.828	20.4538	13.3855	27.3555	15.7085	27.7577	23.7878	58.9644	31.4122	25.9529	28.2457
30.8784	37.7217	24.155	48.2028	50.965	51.3168		54.5279	25.7484	21.8388	17.6847	15.427	22.1573	13.4109	22.6501	28.1571	61.0098	36.7029	26.6601	26.9406
28.9256	39.5148	21.4278	44.1247	50.965	51.3168		46.7515	26.9406	20.8765	20.2142	13.9943	29.5197	16.1166	29.0746	28.5837	56.5343	28.9012	27.0769	32.8517
35.8672	43.4283	27.4412	43.4185	50.1887	57.672		40.8842	23.1206	22.9268	19.9347	15.5838	24.5319	14.6995	21.7326	32.1553	61.7734	36.9629	25.4202	35.0636
30.8813	37.2162	20.5979	46.5567	55.7999	40.8		45.2564	28.2457	25.5965	19.8431	16.5296	22.2148	15.5838	24.4394	37.1928	56.8528	33.6796	23.7654	25.4065
31.6634	34.7383	22.1758	52.6393	36.5753	59.9488		48.3099	24.8036	26.8597	22.9998	14.4628	24.1598	13.7742	25.276	26.7935	55.7794	49.6735	18.9275	32.8683
28.0188	37.7577	30.6096	43.2929	42.0238	54.9976		56.1885	30.4187	22.9345	19.4798	15.1514	24.3498	15.1514	29.1691	23.5637	59.6744	32.1836	22.8781	28.9548
32.1417	40.9076	30.1937	46.9035	39.0258	47.1216		52.9461	22.4018	24.3127	24.3498	13.5034	27.0604	16.8296	26.6114	34.301	49.656	37.6428	24.3322	27.2659
36.0367	39.3784	30.3038	42.6812	47.4791	60.3288		53.5022	27.524	23.0855	21.2028	15.7786	26.5704	16.3698	29.1963	23.9826	59.9374	36.4146	23.3758	36.2831
35.8117	33.9085	23.3758	51.5114	37.5366	53.7528		49.8089	15.9588	25.0656	22.691	13.5034	22.7719	16.9026	24.5445	28.3957	53.5831	30.5609	26.961	35.3227
27.9409	41.7316	30.3038	36.7642	55.0976	57.7176		60.4117	26.0883	24.5543	23.4956	13.7508	25.578	10.9642	27.2717	28.3129	60.4039	42.3647	24.2972	34.8474
34.0896	36.5977	27.1665	45.8194	48.2641	52.8328		51.49	27.2561	18.5954	22.2722	17.5318	29.2197	9.8558	28.4405	29.4622	54.448	33.4186	24.2972	27.5542
25.0179	34.6507	27.1042	54.0652	45.5233	57.9936		57.519	26.4886	24.6712	23.5706	15.5546	27.0058	14.043	27.0545	35.7074	53.3221	41.2728	21.0703	37.1986
34.114	33.4945	31.7979	44.4753	58.7413	70.1872		56.0551	22.993	27.0136	21.0781	14.079	20.6359	13.6359	31.1677	36.999	58.4511	39.4242	26.9298	33.1157
33.4215	36.8743	17.4558	37.5434	58.7579	67.0416		45.2477	22.4018	22.7281	25.5896	17.9068	26.2568	16.9874	25.4767	33.5725	60.8159	39.1544	28.2457	31.4706
32.6257	35.0636	27.0058	52.5955	48.57	65.6		48.0119	20.4723	22.6501	23.5939	15.8098	25.2224	15.5838	25.5517	38.5544	55.5174	37.596	21.3138	35.5506
31.7871	35.8253	24.64	43.4663	51.7364	69.4968		49.3881	23.8744	26.5451	22.1924	14.4423	24.8903	14.0956	31.1706	28.759	56.8723	38.9128	25.0929	30.0427
35.0636	38.9499	24.7793	43.736	51.2591	67.2296		54.6058	30.8385	25.39	16.1604	16.3328	18.5204	16.4809	26.2977	30.2375	60.3611	39.5518	31.1365	24.2222
33.6699	36.435	26.1078	52.2536	53.173	56.4208		51.5387	27.1597	21.8807	23.3758	17.5435	25.9354	11.8856	27.7198	39.2304	59.239	39.2021	24.1364	30.3671
36.7857	31.1365	28.5155	46.0278	47.0905	56.4208		35.6013	24.7939	27.3506	22.6969	12.5654	29.7194	13.0856	23.1001	29.472	61.8299	41.4618	21.5398	28.3967
34.6341	43.3357	24.7442	52.5955	50.9124	57.6		59.9491	29.5557	20.6233	23.8257	18.5058	22.8781	13.0856	30.3437	29.5285	48.8398	41.4004	27.0808	35.6081
31.0401	42.0413	34.7257	52.2224	56.1291	65.6544		65.2895	25.7065	18.087	22.5596	12.6619	28.01	14.8767	29.2197	37.2814	64.7499	28.0704	23.7722	29.2197
38.7668	44.8035	27.3389	45.2009	54.9213	60		54.7528	27.6039	27.9788	17.4052	17.5367	27.4412	13.6359	26.1555	30.1353	52.7766	34.8474	32.1709	31.1677
33.0874	35.9315	30.9281	49.4095	51.7306	69.7656		50.7157	30.0164	24.3498	21.4453	14.3741	25.8721	15.5838	23.5014	32.243	63.7515	37.2688	30.5833	35.9899
37.1957	36.4331	30.7937	53.36	55.3187	62.1096		56.097	24.828	27.0058	24.64	15.8264	34.6624	16.2997	26.1351	39.206	63.0298	38.3606	27.2717	31.418
37.7295	40.6699	29.058	47.821	49.1018	52.76		56.7729	29.7486	25.3237	21.8807	12.6619	26.9854	12.1086	24.339	37.8483	58.7754	30.034	23.3972	25.3237
31.942	37.7285	28.0889	51.2436	48.3099	56.8016		54.749	23.4478	26.4068	19.1896	16.5296	23.1167	14.6098	22.4271	37.0087	67.1673	37.7782	26.96	34.1111
37.185	38.7668	27.5435	45.4142	56.8956	69.4592		50.7196	25.3754	26.0708	21.5826	15.5838	31.5699	16.8393	27.3029	36.3785	54.2016	32.692	31.1677	36.0006
38.9002	43.1244	26.1029	42.6325	52.2078	71.9088		52.5779	24.4462	24.7939	19.2538	16.0163	28.7814	13.857	27.4276	42.8556	59.0004	34.7257	32.2332	30.9826
37.8668	39.7583	32.3803	14.2845	52.8575	84.2776		57.3758	26.2977	18.5078	28.6811	13.6359	33.8812	13.3612	21.4784	35.124	60.2861	39.5391	25.6627	33.1605
30.6037	41.2728	31.6235	12.284	60.2091	61.4832		53.1409	27.6243	27.0954	26.9795	16.813	31.6371	15.5838	22.8079	43.3055	47.1567	39.5362	25.5848	35.575
33.2433	39.8157	32.8868	16.5578	36.0367	83.2		56.4749	26.0942	23.2998	26.7282	19.7486	20.9914	13.2365	29.2197	33.7371	59.4299	43.2091	30.1382	33.925
29.6093	44.8016	27.8775	15.279	52.4766			55.0772	29.283	29.8762	24.1053	16.2082	26.85	19.096	30.9924	35.6841	59.5098	39.7349	31.4053	38.8086
29.7359	43.9425	33.6153	13.6359	45.236			63.4856	32.6686	22.9793	23.8959	15.1514	27.5483	14.4102	29.5986	37.0116	58.5212	38.9762	29.9385	38.2067
31.1677	39.3921	33.4702	18.5058	48.2115			69.4611	22.5167	24.5387	24.713	15.2449	30.8852	13.8268	24.9312	30.0768	58.7034	43.178	33.292	35.0081
24.8621	42.1153	26.8529	17.9068	54.7402			57.0661	23.3037	22.0852	19.8285	12.9667	27.9194	13.8696	27.0847	43.2072	57.4654	36.0347	30.6865	33.0611
34.3078	41.4628	32.7504	18.5058	42.6763			5.78745	33.1157	23.2599	27.2717	14.0206	32.1748	13.6359	29.2606	30.8541	62.3987	35.4016	25.4689	37.0525
33.4205	45.7327	25.4377	14.7842	43.3192			5.40272	32.2108	27.2396	27.5483	14.3381	32.8731	16.3328	25.1319	34.4111	64.0506	36.0376	26.2977	29.6453
40.2472	35.9636	27.7198	18.0617	52.6305			6.81793	22.1086	27.5483	27.9194	16.3289	31.1677	15.1514	26.0474	36.6473	54.6214	39.2236	32.1417	36.5022
32.3628	36.5977	29.1749	15.4923	58.2339			4.86995	21.6031	29.1603	28.8282	16.063	32.1943	15.5936	26.2383	34.2299	59.017	37.3886	25.5429	38.0996
35.4075	37.821	33.5432	20.3291	44.2922			6.81793	32.1202	26.6581	26.0338	16.0124	27.5357	14.6098	31.0596	43.8422	52.9997	36.6113	30.6222	33.8218
32.1621	36.8022	36.7827	18.0656	48.8534			6.88708	26.0533	29.9892	19.0892	18.5	28.2457	17.2182	26.664	44.6828	59.5566	41.5173	31.7725	37.6428
37.4285	43.8295	32.4417	19.6347	58.1297			7.79192	30.0554	28.0197	19.0892	16.9513	29.6882	15.1007	28.2369	34.6653	66.3862	43.5792	33.1907	32.1417
30.9047	44.4295	29.7729	23.3758	59.3676			9.21297	26.5782	31.1677	26.5704	16.5296	33.1926	14.2232	27.4665	31.7121	67.3689	38.8291	29.3687	33.7273
38.7697	43.8597	32.3053	18.5058	54.6067			8.71137	23.7702	19.7272	25.4046	21.7833	32.6189	18.4055	31.2495	38.7775	62.6207	39.9336	28.7385	28.9256
28.497	44.5678	27.9934	20.2113	54.3038			9.99509	27.5649	25.3237	25.3237	17.9341	27.6272	16.5296	26.4205	42.4475	56.8128	40.7478	34.9068	42.3452
40.9641	43.2831	36.3279	23.8481	57.5716			9.30258	32.8546	25.5643	25.462	16.1302	29.6229	15.5838	29.4973	40.7975	51.6244	43.3279	32.8352	33.1157
38.5739	46.3269	29.5684	20.4538	51.1695			10.6311	29.1486	26.0094	28.9256	16.9406	29.2587	15.3929	33.0319	47.7567	58.7452	39.4135	29.1749	36.4
42.7202	39.6862	32.3998	18.5058	61.1111			9.54802	36.659	29.7096	21.1726	21.9664	30.2628	17.1909	26.3338	36.0376	62.2224	41.2261	25.3237	36.2207
36.8188	42.8867	36.2198	17.5318	57.4654			8.27599	27.2717	22.843	24.6244	17.1422	25.9403	16.8705	31.0654	35.5467	54.7041	41.3371	27.0058	30.7615
37.2736	50.4079	30.9037	23.5316	59.3988			9.64153	30.8005	28.8048	30.4908	22.4018	34.8328	17.7938	28.1912	26.5588	62.1376	45.1123	32.8809	44.2532
35.7123	43.8295	26.2997	21.7453	46.9892			9.58309	26.136	27.786	24.4316	19.7204	36.0376	17.5318	36.0941	38.3431	60.8549	32.4533	27.8045	37.0116
36.6922	48.6527	29.6619	18.0325	47.5619			9.7399	22.4417	28.9256	28.01	23.0553	30.9261	15.6812	32.43	38.4005	48.2534	40.4693	29.2197	32.5391
36.7321	39.9336	28.3957	25.0228	50.0095			11.8155	35.4201	29.1837	28.9256	19.4798	26.1799	15.1514	25.5643	33.7478	49.9433	40.7615	29.3298	41.303
37.036	44.8649	34.0916	21.868	50.0543			9.79055	34.487	27.784	28.009	21.6596	34.7812	19.4194	29.5664	38.1561	58.6488	39.6248	34.4491	38.0889
32.3404	38.4083	35.0636	21.6109	55.4833			11.1571	29.2197	30.6378	29.5986	16.1556	29.4087	15.5838	29.8002	36.6259	68.5056	36.5685	30.521	29.7408
32.8507	43.5169	23.0563	20.6612	51.3264			8.68117	35.4786	33.6699	30.3203	18.723	25.1153	15.6676	34.902	34.2513	51.9487	39.9453	22.2148	34.8542
40.5141	46.6736	34.8445	21.2603	57.7099			8.50391	31.4521	21.9128	23.9865	21.4278	34.8474	13.7751	20.4538	30.7606	73.0493	43.215	25.0403	42.6617
28.2457	44.2698	33.3757	20.9077	50.0241			9.76717	34.0896	25.724	28.4201	17.3409	28.7006	15.4572	34.0896	43.7107	59.9267	49.0112	31.681	41.5679
35.612	44.9194	29.1603	21.9138	48.5485			8.10457	28.7239	21.3099	29.1428	14.4764	33.9085	18.9275	31.1521	42.204	68.489	38.9596	33.6309	37.2473
39.4719	49.7894	37.1373	20.5015	58.1219			9.64153	24.3498	26.7682	27.412	20.3389	33.3533	16.6504	29.8041	30.4479	63.2441	47.521	33.7371	30.8326
35.1123	41.3118	30.3038	21.156	56.92			10.7139	31.6907	28.2457	24.8864	22.3833	30.9183	16.5578	26.5704	37.074	60.6348	42.127	29.1262	36.661
36.1496	40.7449	29.7534	19.3269	54.448			6.88708	29.6979	32.6326	29.2635	21.1375	27.672	14.1979	29.3171	32.1962	70.0883	43.8295	32.0433	40.9076
35.5292	47.4781	34.2289	21.8524	51.8017			10.3896	28.8749	26.6036	24.5962	15.8741	36.5889	19.4798	29.1837	33.9299	67.2053	37.7353	34.527	39.2021
28.6509	46.5372	27.7168	20.4538	49.5878			9.15551	29.0093	30.9924	30.1801	20.9077	34.9643	16.5578	27.5347	45.2019	55.9772	41.8163	32.0491	41.7413
35.6578	48.8846	37.5385	21.2125	56.656			13.1732	29.2197	20.9077	32.0959	19.6015	26.1224	17.0848	34.7442	37.707	68.1793	50.3017	36.6249	34.4354
39.8907	41.901	35.1825	25.6861	58.8115			11.7083	33.4156	19.9726	28.909	23.1206	36.5928	15.1543	28.9256	42.0228	87.6922	39.095	31.7082	39.9336
33.5725	51.6215	31.0187	20.2327	49.7952			10.7801	30.3038	32.0939	31.3868	20.6359	34.1832	20.8044	28.3363	29.6823	64.9437	43.0211	29.7642	40.2979
28.2048	41.7306	25.8721	23.5209	43.9231			10.7139	28.6343	24.8523	33.401	19.3298	28.7824	14.6098	33.1157	38.6986	69.9792	49.5469	34.3828	39.957
34.4734	48.6995	37.8619	21.5612	45.4064			10.8892	33.5442	29.4447	31.3868	18.5954	37.9856	20.6486	28.9256	35.7279	60.8744	49.0998	35.0636	39.7563
31.1677	47.0788	38.5086	22.4018	54.5386			11.308	24.6848	26.2734	29.9297	24.0683	30.7557	18.2604	35.536	41.8124	74.7907	37.0116	28.8408	34.3624
37.1178	45.7775	28.9519	24.039	62.909			11.6879	28.459	30.1791	23.3758	22.4018	31.1677	19.2509	29.0103	49.2069	66.1037	43.7253	30.6895	41.38
40.7225	42.352	38.5924	24.64	51.9565			11.7609	37.7002	20.9437	24.641	22.429	25.7279	13.2161	28.758	39.3132	77.4965	47.408	30.5395	37.9856
41.5806	47.4947	38.7794	22.8907	53.2295			10.3944	30.3262	22.0385	30.2784	24.3498	36.1243	20.9525	36.3444	38.3479	67.9845	40.9076	33.7478	37.2483
36.174	50.1128	35.911	24.042	53.9026			10.6701	29.4525	23.9485	27.0263	20.5979	36.1535	17.5318	34.6292	40.0066	54.6593	41.5592	29.7778	36.7633
33.2267	47.0427	30.1937	27.2717	56.3911			11.1035	28.1279	23.9572	26.473	23.3758	32.7494	19.4399	27.8775	40.9241	67.2053	45.2155	30.0554	35.4328
39.2021	42.6462	37.0087	18.6724	53.7954			7.27668	34.6546	25.8711	33.1157	22.4018	39.9219	17.487	33.401	41.3069	66.0443	46.1438	37.109	34.1481
39.2567	45.1181	33.3066	25.3345	63.5889			9.7399	31.8183	27.7198	28.4201	24.3498	37.6457	18.6295	29.2197	40.2053	71.3876	49.2128	34.3068	38.458
43.8295	41.8163	37.2162	27.3857	60.2403			12.1457	28.2457	26.4935	35.0325	18.5058	32.5848	18.5867	33.4507	38.9596	71.2649	49.2128	33.2325	43.0075
38.4297	50.6037	28.3528	21.8807	56.6239			11.6879	36.0376	28.6353	28.461	19.3707	31.1385	18.2945	29.0639	43.737	62.6461	42.989	35.6013	44.486
42.2517	42.6812	29.9706	22.9462	46.4652			11.4356	31.1677	25.2634	30.8394	23.1001	38.5544	19.9902	26.8597	46.023	73.0307	47.7888	37.1928	36.9834
34.2659	52.1367	32.0053	22.7923	57.3349			11.6733	37.9846	30.1937	31.1677	19.9726	38.2593	16.5578	30.3038	44.0166	68.1442	46.0171	32.6481	40.3953
39.2956	50.589	40.7069	21.5232	57.1518			12.3755	38.5681	30.7148	30.4109	19.1798	32.5215	18.4873	35.124	53.0873	66.616	37.0175	27.7256	37.9856
40.5297	44.3117	28.8301	21.4239	46.8645			10.3311	35.7162	27.8142	32.8537	21.5125	38.8135	14.2475	28.5983	34.4822	67.2637	39.0395	37.0116	42.8322
43.2588	43.4283	37.9856	20.4538	49.3842			11.1025	20.8064	32.091	31.5446	22.9268	29.9132	16.5013	32.7397	36.135	69.351	50.4381	30.5833	36.5889
39.9336	50.0202	29.9853	21.7735	60.6348			8.31982	29.0259	31.606	29.8431	20.6359	40.1518	17.4237	34.8464	35.9743	77.9981	37.633	32.1417	38.8875
34.4968	43.5773	38.9596	21.7735	39.5995			14.1355	29.3025	33.1108	32.6637	22.4018	37.4597	18.6295	31.5553	48.9099	69.7202	33.5812	36.0376	41.1063
42.4056	54.2006	30.3826	21.1833	49.503			10.4275	32.9871	37.0905	33.7906	20.5522	37.6856	18.8253	33.8218	45.2711	67.291	33.2394	39.0716	43.5013
30.5307	40.7128	33.6299	24.5445	56.5304			13.9436	28.873	26.2977	33.7001	21.8388	20.784	19.9726	30.9787	34.1822	74.9972	47.8365	35.2692	39.8976
45.2613	51.3215	38.084	21.4112	60.026			9.8149	33.6319	20.8453	31.5397	24.7939	30.9252	14.3235	34.4257	45.7717	67.293	48.8475	35.91	44.5298
35.0636	52.8769	37.9856	28.0792	54.86			11.8934	28.2457	27.1042	25.5185	21.3499	28.1181	20.8044	39.3619	43.6737	68.0429	45.8486	33.0368	44.0351
40.1917	42.7728	31.267	25.3237	68.8777			14.5573	31.7043	31.3031	31.2485	22.4018	37.5765	17.3302	35.124	47.296	66.2021	52.2166	34.9974	42.0783
43.4195	47.896	37.9681	26.2977	43.8295			9.14674	33.2364	18.7298	24.3692	21.3499	39.5596	16.3124	32.6861	37.5006	71.8074	50.3806	30.0047	41.6741
41.6011	42.7465	32.4504	25.9403	50.3455			9.56848	39.7904	32.2361	30.7781	25.4825	33.7692	18.687	26.5295	45.8438	80.5529	42.8556	31.1599	38.7668
35.3305	49.8547	31.7238	22.1758	49.6735			13.8599	36.1	25.2634	31.6235	19.0863	34.3497	15.3257	30.6992	42.3238	59.8673	50.0796	29.4301	43.8198
34.9575	50.7955	34.8727	26.812	56.4758			13.1226	41.3342	31.9196	33.5393	20.3155	38.6226	17.5318	30.6992	44.8035	71.3886	51.3887	33.7273	41.9332
39.9336	41.3741	36.3142	25.0023	52.1513			12.3969	32.5391	31.0148	39.6034	19.7895	32.6072	16.2364	34.3068	39.0278	59.9841	48.2096	29.3833	41.1511
32.3238	44.2055	31.082	23.0203	66.5946			14.1677	40.1995	30.3038	33.9309	24.9088	36.6366	15.1728	30.3398	48.5047	58.8524	48.6303	38.9109	36.773
44.5922	48.8086	35.3373	24.3498	61.4169			11.4015	29.1194	32.0745	30.4177	21.5174	39.7329	18.5058	28.2457	45.5642		40.3972	32.5994	36.2412
34.9185	50.1225	44.1967	27.2561	53.1409			11.346	40.4917	29.8343	24.0439	24.0313	31.3488	19.8772	34.2299	46.6629		47.37	36.1535	40.4897
35.0354	51.5523	38.4843	25.4825	66.0278			17.5562	32.0131	26.1097	31.6264	20.9437	39.2791	13.6105	32.0326	31.3216		41.68	35.3032	40.6339
36.8645	46.844	33.8403	27.336	57.7303			10.8668	29.8732	26.4925	34.0176	22.6229	32.6686	19.8879	40.9076	38.3781		40.8706	23.7946	47.9593
42.8624	56.0346	33.3718	28.5642	57.0242			15.5838	37.5765	29.9892	29.4661	25.5536	37.6613	20.4538	26.5198	43.4964		41.679	38.1278	46.8324
43.028	53.8334	38.9596	18.7298	66.207			11.9255	34.3039	34.076	26.4341	23.0086	38.3119	21.4278	33.4965	44.6993		39.8761	34.899	43.7809
41.7793	47.8599	32.4387	26.2977	50.1517			14.6098	33.6095	26.3269	25.8497	21.7794	38.0889	14.6098	29.9122	45.275		42.0121	40.7605	37.8755
28.4006	50.5179	41.0605	26.2977	48.8378			14.7189	33.7673	28.6996	37.9934	21.4414	37.1509	19.733	37.0116	41.8679		33.2364	33.7673	34.2903
47.1031	38.4668	44.0429	29.9405	66.581			13.4274	35.6042	29.5762	36.2568	27.9905	35.5633	16.964	33.7468	47.9768		41.0926	37.8765	47.9193
34.1101	46.0726	39.1554	25.4825	64.3924			12.1496	28.8983	32.4572	35.1279	25.502	36.1954	19.284	31.9576	39.3755		42.8556	32.8683	34.9068
37.5834	44.8035	32.5313	20.5863	51.4588			12.1145	30.1528	33.8598	35.4415	26.4886	28.9207	16.5578	25.575	40.6709		43.4526	39.6385	35.8906
35.2692	51.2815	38.0139	18.5428	56.9443			14.3741	35.5107	29.4788	35.7279	20.3359	35.8136	18.7298	34.2533	45.7581		42.7065	41.6449	33.8802
35.2818	43.7643	29.095	25.912	61.3273			11.8593	37.5493	35.0636	37.56	24.3498	38.0548	16.4283	36.0746	46.7515		43.813	30.4908	41.377
46.3171	45.3003	37.258	29.0249	66.6375			9.64153	32.1154	25.9335	33.8802	26.5704	33.2433	19.3873	38.3314	35.1455		47.2171	34.0984	41.7774
43.4682	42.8643	40.0612	23.4079	53.5091			9.3503	23.6962	30.184	34.415	24.3381	35.387	17.3448	39.6599	52.1036		39.6667	34.0984	35.1123
38.6655	48.0489	32.4046	24.3498	70.3133			13.4527	41.3069	30.2336	33.0962	24.6147	31.0995	18.9314	26.5812	36.9191		45.1123	29.5285	46.0726
45.3149	48.8281	41.1813	26.812	53.0581			15.6247	38.3294	33.5452	36.3425	28.5837	38.7658	19.4798	38.0655	48.2096		41.0576	41.4228	46.3006
41.5631	40.9173	37.1704	28.1113	54.7801			12.4797	28.2418	23.0855	34.188	23.6183	38.6021	19.8986	38.6508	45.5282		40.9446	35.164	51.1754
39.5683	40.443	37.4032	30.9729	66.5284			10.9963	31.2398	35.8136	34.7169	16.7682	39.9229	19.7126	39.7553	49.578		48.2096	41.8163	34.9886
44.8035	54.0477	30.2141	25.3754	57.593			13.3631	38.0889	33.9932	29.1194	28.1766	42.9491	15.0218	33.6913	34.45		44.8639	35.8769	48.867
34.4968	43.6172	41.0089	23.3758	52.0773			13.0515	38.9869	34.151	37.0116	25.1202	37.7967	15.5838	26.7623	38.3314		50.3017	41.8884	45.5886
42.5546	48.2183	35.2575	29.734	56.0872			7.64095	34.0098	26.1906	37.6135	28.1805	31.0771	20.3934	38.0158	32.1417		37.3691	36.2928	41.7072
39.093	50.0358	34.5766	27.7198	50.0329			12.32	33.5812	36.1019	33.7468	23.6339	29.7359	17.7734	39.3083	37.373		45.2107	35.8136	47.8804
39.6375	57.2891	36.3639	29.7155	62.0919			11.1911	31.8543	29.6395	37.0243	18.91	31.8904	20.6612	43.2452	48.0674		44.2523	39.5946	45.3003
44.8649	50.8209	36.0367	29.5557	58.9381			13.2901	32.3374	28.8915	36.0376	30.7362	31.2894	21.7326	30.4908	42.0296		44.0779	39.0249	47.596
42.0939	53.6639	31.7297	24.866	53.0308			12.6278	37.8902	25.1426	33.0621	28.0285	43.3961	18.161	37.0116	52.2292		53.0308	43.0065	40.4888
43.1994	56.3911	38.946	23.8696	51.9507			14.4628	38.7025	37.5405	27.672	19.436	32.6452	18.1406	36.3863	47.7693		48.7151	41.1745	43.8539
43.4867	45.4084	41.8816	30.9729	57.6787			14.6098	40.0894	31.7521	40.1518	29.6804	33.401	19.2217	34.9653	40.1742		45.9353	40.516	40.3485
37.9856	52.2497	31.4053	26.473	65.6976			14.4102	30.6943	35.2127	35.8253	20.6077	37.8191	16.7672	34.1695	45.7766		46.6405	34.45	42.1416
39.3823	35.087	31.6157	27.9798	58.2203			16.1166	39.1671	36.5081	20.483	28.2457	33.0981	19.8694	39.9336	47.3388		50.2657	34.2133	46.9677
30.5774	54.8707	41.8816	27.9409	46.3444			17.5318	33.8121	29.8937	42.1942	22.0959	40.5112	21.4278	38.6655	43.0192		54.2006	39.732	46.9161
30.2375	52.9471	39.2596	30.0544	56.8294			14.8397	39.3648	29.0356	35.2886	27.2717	34.4637	15.7407	30.3729	49.2654		44.9331	31.9508	52.274
40.2609	56.097	36.9999	27.5483	57.2589			13.0972	32.2332	37.0379	33.9806	24.6614	37.1266	21.1366	32.3092	45.5847		44.2201	44.7061	51.6215
40.9076	48.832	33.3699	26.8237	55.6635			15.6812	38.9051	27.672	31.1355	25.4825	37.8424	18.7941	44.7685	50.5793		53.4448	34.4958	37.0116
41.7803	49.2819	28.7707	24.0507	54.8084			15.6812	38.8252	32.091	38.6781	25.5176	40.2501	18.7941	37.8366	49.3608		41.5173	32.2332	36.7886
37.0116	55.1639	39.0073	28.6967	65.3888			14.3741	34.4315	27.5298	31.9196	25.8828	36.7545	15.6179	35.0636	40.967		48.1161	31.7521	50.9572
39.6375	57.5842	46.4671	26.1477	61.9925			16.8237	39.6891	30.7859	41.7598	27.1188	44.6974	21.869	42.4825	45.2282		49.4358	38.4931	52.3422
39.7553	64.4694	35.0636	28.6947	61.8211			12.4924	36.7633	30.7859	39.5898	27.6389	47.521	19.4389	34.1286	57.5969		51.3225	43.0903	52.3422
50.6475	56.1885	49.2206	27.2026	56.4914			9.3094	44.5785	30.7859	40.6982	27.8746	38.3061	17.4218	34.5805	53.4555		36.9697	36.1302	45.2564
41.2465	61.1656	42.3686	26.0055	70.0679			15.1514	39.4856	31.606	37.9856	23.3641	34.6127	17.5318	30.7294	55.2769		58.9254	33.2267	51.5367
44.8035	46.4311	45.2564	24.8864	66.617			14.266	36.0376	28.2369	38.3324	31.9858	37.932	20.3827	34.0604	44.5932		45.4454	37.0116	45.6831
46.6103	51.7276	42.7124	28.8194	71.7558			14.6098	44.0282	30.3038	34.7792	30.2989	37.5726	19.735	38.8008	41.6079		46.171	33.2647	48.5456
46.5489	53.5695	44.5971	25.6997	73.7973			8.76591	39.8596	31.2875	40.5141	31.5329	42.7728	22.4018	37.5765	51.6526		44.7695	44.412	45.3383
45.8272	59.1874	41.7472	24.5183	63.3337			12.1642	44.747	33.4702	40.5384	30.0797	39.9453	18.5418	33.1955	42.3306		40.6914	43.2276	47.2453
39.2995	51.1851	40.1907	27.3964	81.9155			13.4411	43.737	32.9442	30.1937	23.1001	43.2383	18.6616	34.8464	43.0396		52.611	40.5677	47.9544
29.62	48.3567	37.8006	23.7332	75.3586			15.6812	43.7049	30.8005	38.6158	24.3225	36.1496	14.268	40.7439	50.2783		47.0505	35.5175	52.7601
48.0089	64.1704	36.1867	25.5643				13.5034	30.7644	28.9256	34.415	23.3758	37.6769	24.828	32.0092	52.7055		54.56	38.3752	44.6087
44.898	47.2424	38.7414	28.4464				14.3177	39.7943	36.7389	37.1996	31.4823	40.6573	23.9572	36.4837	47.9135		49.6735	33.4195	52.7445
36.2159	52.7747	45.5058	32.1417				18.5058	41.3975	34.8523	37.5025	28.2603	48.3674	22.056	36.7068	44.7665		46.5538	33.1838	44.713
41.3946	42.8556	29.9687	34.3594				14.043	44.8425	37.9856	39.5771	25.5098	40.5092	20.6612	34.5114	57.2881		42.6724	40.4966	44.4802
34.5611	60.0387	45.797	31.0654				14.9663	38.9596	30.2336	33.1459	29.2197	39.9336	20.4382	35.6704	42.952		50.027	45.4454	50.6913
36.0376	48.6995	45.0655	29.0746				14.6098	38.8213	30.3038	44.487	29.1457	48.8992	21.1999	39.0521	51.2299		45.1737	36.0376	34.7335
40.4069	50.2462	32.7407	25.2945				17.975	33.3543	38.9596	41.7296	25.3237	35.8496	20.3856	39.2567	42.0121		46.2694	45.7551	47.821
39.2021	56.134	39.4076	29.9093				12.3775	31.2037	41.1706	35.6208	24.0994	44.337	21.1853	41.1267	46.9278		53.1896	44.8737	53.7477
45.1883	52.165	45.8077	32.9004				11.532	45.4746	29.1749	40.6212	27.2717	48.8992	22.4018	38.8749	60.552		54.8834	38.2447	49.7202
45.9451	58.6342	38.1161	30.5102				15.5838	28.2457	37.9856	44.8746	28.0285	38.531	21.4278	38.7706	54.2707		57.9992	34.2728	48.1969
40.9076	58.0381	41.4501	36.9902				13.6359	39.6375	28.6821	41.1521	24.7939	44.3536	17.2542	45.087	54.2707		62.3178	37.2015	42.8556
43.1536	55.9577	40.7293	35.576				14.6098	39.6375	41.0089	42.3247	26.923	46.7515	20.148	40.8014	43.2968		45.4551	32.2323	43.5539
44.3545	58.8222	38.645	32.0258				16.7526	36.0376	36.3172	42.3228	28.2029	44.1529	22.7281	42.6724	61.3273		35.9441	40.0729	51.7247
38.6976	58.268	41.5757	26.8539				17.5318	40.404	32.6861	33.9884	32.091	49.7709	15.5069	46.473	45.3237		49.9579	38.9947	41.38
35.0636	54.8912	36.9035	30.9894				14.5202	41.3313	32.9209	39.9229	30.3038	39.2976	20.5259	39.4047	54.5434		59.1261	34.3448	44.337
41.8816	46.9716	38.1083	31.531				15.7134	49.6735	33.2364	44.9146	32.8254	45.8204	18.7883	30.4041	51.3663		51.5309	46.1662	54.6058
45.8817	57.5872	39.9336	27.0448				17.3341	46.7272	30.9271	44.674	31.681	34.8464	22.691	40.0203	59.502		48.7161	42.2517	48.6985
47.9252	51.3147	43.9075	27.2026				14.3849	43.8666	43.8042	34.9487	25.3237	47.369	21.343	35.3997	58.4433		52.8292	39.7037	44.8035
49.5878	52.6247	41.0956	32.2732				14.6459	46.1028	34.9555	40.3329	31.416	43.2159	20.9077	35.7318	40.6728		46.1438	45.5701	49.429
37.0116	62.3354	42.2682	36.6327				16.4565	47.0885	31.8875	39.2781	22.0385	51.3176	22.4066	40.9076	47.4888		47.4265	39.7943	49.3862
38.5973	61.1529	45.8467	27.6399				19.284	41.8816	40.0281	45.3003	35.388	49.0433	18.4143	38.4444	60.3874		51.2796	47.3096	55.7765
37.146	53.8285	38.3489	35.9919				16.1439	40.6027	36.0376	46.9249	27.0136	35.9675	22.3424	42.9189	41.8485		56.0541	47.7255	52.911
42.2517	52.0218	42.7241	28.6441				12.805	42.0481	36.8889	36.3785	26.8821	35.9675	18.2945	35.8428	46.0912		48.3498	39.395	43.103
41.9342	51.2328	48.6303	29.4807				13.9397	53.1389	35.0636	47.6953	27.4412	49.581	18.7298	47.2473	50.5043		47.0038	34.6925	58.867
41.9673	54.8025	47.3271	33.8734				15.9471	42.9491	35.0218	45.0529	31.1092	42.9841	20.4723	41.6556	49.2761		52.8877	41.0264	46.8168
43.2997	50.8462	50.2715	29.2567				16.7526	40.8043	41.118	42.391	28.0743	40.5375	23.8014	34.787	50.1975		43.6357	43.9942	53.5188
45.7444	51.9166	37.7967	30.6359				12.6619	31.7141	39.2995	45.1318	27.6487	46.0873	19.3084	40.6573	45.8038		56.9511	44.0214	44.4695
47.2784	64.6934	40.4966	25.7552				15.5225	45.3607	34.0848	39.7797	30.1937	40.4216	19.2197	33.6114	48.1356		45.0802	40.8491	48.6372
45.3217	53.6951	37.3243	34.0224				16.3679	46.3181	35.8574	37.2649	29.7252	51.0575	19.4798	36.3444	54.0915		53.7194	44.4295	49.6004
41.6429	57.4966	44.9224	36.9025				14.6098	51.1286	37.3282	46.4632	27.4022	46.172	17.5318	47.2677	60.6455		58.8124	36.4087	52.911
47.6719	60.9815	43.3776	29.0317				12.4768	46.7515	39.0463	41.4676	30.3525	46.3249	21.6226	37.3671	61.6409		41.6527	39.2693	49.4417
40.8988	54.5308	39.2021	30.3038				16.4867	42.1494	41.6235	43.5198	32.1417	46.2967	17.3078	47.3827	52.3257		60.1332	31.9108	49.7894
35.651	61.2961	43.7721	29.9122				14.6498	44.6876	37.9856	40.5959	29.5674	37.2006	25.3237	44.6136	59.2585		43.2841	35.4279	57.9144
46.3502	47.7255	42.2517	33.7673				15.8926	46.8168	45.0802	42.8556	38.419	41.0732	22.0531	44.5172	56.3911		53.4633	40.9008	55.2165
35.6821	57.1937	49.244	29.172				14.8046	33.553	45.2409	37.9223	33.8374	55.7541	23.8131	46.2723	59.0725		53.8694	50.5121	53.5763
47.7255	53.3932	39.2567	30.1937				18.6392	51.1579	39.9336	39.6151	33.0348	37.1227	20.3155	41.006	61.5718		45.3392	42.3296	59.9043
42.8458	63.0435	43.2081	25.4056				17.8328	40.1586	31.1307	45.3694	33.6903	41.3118	28.5837	37.5084	47.2434		50.0943	43.7857	51.753
50.4653	55.2096	36.1711	31.2894				15.1007	41.9644	32.6861	36.3639	30.184	38.5827	20.6612	46.1788	58.5465		54.6272	43.7857	55.5174
42.5205	60.8792	41.6011	30.2502				15.3715	43.3163	34.9409	51.9468	26.4886	55.9733	26.1351	40.5092	58.7647		68.8475	47.7255	51.5513
42.0997	58.8582	47.9135	29.057				18.9909	46.7983	41.904	42.1679	31.08	40.855	23.6991	51.1754	68.5689		65.5232	45.3003	45.2954
46.5957	54.86	45.9304	35.7415				17.5318	45.2681	38.4151	45.7951	33.102	50.4137	23.9572	39.5917	54.821		58.8504	44.8834	48.3187
49.9189	58.7423	40.3329	37.9856				16.7546	47.0914	35.4961	42.8556	33.102	37.7333	16.4156	47.0116	64.0973		57.6982	45.3977	53.1789
44.0321	55.7707	42.7806	29.9268				14.3108	35.2818	33.5014	40.0057	35.0286	50.965	24.1364	45.2555	67.1907		60.4663	54.2279	51.7335
41.8816	52.576	43.7487	29.4749				13.5034	52.5078	33.0981	40.8326	36.6522	51.5095	23.9572	43.8081	63.4925		48.7219	52.4231	57.7859
47.7966	54.9525	46.172	29.0551				17.7588	51.8767	38.5681	28.347	34.376	52.6218	19.4876	52.8243	57.07		33.0991	52.4231	65.3372
44.5045	64.2833	39.0258	34.4111				20.3827	47.1285	37.9661	43.8295	29.5684	50.852	22.5459	44.0779	60.6046		58.5456	50.7712	52.7055
52.987	68.4851	44.5523	27.412				15.3813	38.946	32.8566	42.8663	33.401	39.4242	18.6461	43.8685	50.2579		64.2833	34.4695	50.2394
43.2325	64.6739	42.7007	34.4354				18.7951	43.8198	39.2567	41.5718	33.741	56.3463	24.3498	41.6011	50.2579		52.8029	50.7244	60.999
36.8168	75.9391	42.2449	37.9856				17.9341	45.2691	37.4012	52.5925	29.6833	49.4777	19.3055	39.6287	61.2922		52.0637	53.2441	60.3874
41.2475		46.9025	30.1333				17.3828	45.2759	35.389	40.9456	32.091	50.6475	16.813	43.3893	70.2782		58.9098	35.7201	60.4556
43.8295		43.1059	38.7405				17.9068	49.1105	28.0821	43.736	37.371	51.6117	25.0228	40.7956	62.5847		52.9471	50.965	45.9071
47.0388		48.3498	29.2587				18.0003	36.3639	29.7174	46.0502	27.4237	43.6688	24.8465	44.4062	72.1473		56.9083	39.2878	61.8669
48.2096		36.6133	28.4366				14.8222	39.2567	41.7101	46.8031	35.8204	36.8928	21.5554	47.7255	66.5781		43.9143	52.1815	63.5275
43.2929		39.617	28.7483				21.343	43.739	42.6676	46.508	36.9376	49.6082	22.4018	47.5064	73.0493		58.6303	45.5915	57.0008
45.9548		40.9183	33.1157				11.6158	45.7775	36.286	39.3667	32.466	47.6057	23.1498	42.1562	65.2573		57.3816	50.6475	58.8037
48.5232		39.7748	34.3643				15.8468	54.4188	40.0738	39.3667	34.9341	39.8596	18.1776	46.845	73.0093		57.0037	43.3893	63.0922
53.5695		41.7413	38.4999				17.2484	42.8439	41.4715	47.4781	30.9135	52.5955	23.5014	49.2206	59.2702		55.2262	43.5042	55.7863
48.6995		30.6145	39.0589				22.3424	45.8993	48.2758	37.5239	34.8133	49.7047	23.9572	51.8689	55.9976		60.4926	45.3003	57.6514
47.746		36.1964	34.6692				17.112	44.1062	41.7053	48.343	32.1417	41.8679	22.0385	49.6735	69.5789		68.6079	43.551	68.5679
43.178		42.838	31.1677				16.1166	52.2059	40.6943	43.6474	26.9883	43.1497	21.5573	46.0425	43.6591		56.3112	51.2455	64.9155
32.2469		43.9396	36.4769				16.4283	53.3016	30.9924	40.929	29.921	47.8453	22.5771	51.9848	67.9163		60.0017	51.3322	49.6443
35.1951		37.6301	31.0489				19.1798	48.2632	36.7077	40.6144	37.3116	49.7436	21.7268	50.6894	74.2385		67.1342	42.8302	56.3492
35.1951		49.3901	27.8902				20.4538	50.3991	34.3068	44.448	34.4111	48.3567	23.4537	53.2256	89.6071		55.5778	39.2274	53.0152
42.2225		35.5019	35.311				17.6429	48.0547	31.9196	45.759	36.1428	55.123	22.6199	44.4081			55.7863	61.3614	57.1479
46.5372		38.7551	30.4352				18.1016	48.3956	40.4547	45.6451	36.0376	47.1265	20.6612	49.3979			54.8249	48.1404	63.1857
52.0432		45.9616	31.3615				20.1782	51.7549	42.7961	46.1652	31.3011	53.3815	27.3886	54.3438			60.8929	51.75	64.1655
41.9186		50.965	40.2375				20.4538	44.897	37.5113	48.7443	33.3329	50.0923	22.8332	57.22			61.9331	62.313	54.187
43.1205		46.6074	33.626				20.3281	44.1247	35.7912	51.4247	27.784	54.2201	18.5779	48.3235			63.0931	46.2353	50.6475
40.8043		50.8209	32.1417				18.2419	50.6475	40.3349	46.3571	28.3012	36.7574	21.0051	53.7175			55.198	55.4191	63.4486
41.8163		38.3372	37.0116				20.1752	55.7531	39.7485	50.8209	36.5889	44.3156	24.0975	50.6309			52.7026	50.6582	58.1131
47.183		42.6218	36.0376				21.4278	47.0252	44.2357	45.2759	34.4851	46.4321	21.3635	49.0287			54.4158	59.727	53.4808
48.3099		35.761	34.0896				16.4351	47.7304	42.7523	36.9376	34.188	51.5552	26.2977	44.8902			53.4565	54.1266	59.4134
53.0727		46.471	39.9453				19.5431	48.6459	42.4786	49.7991	28.2457	48.795	22.4534	52.4669			56.582	59.6851	64.2775
49.5926		39.3492	29.7642				16.5296	39.7846	43.702	46.1438	31.0479	46.7048	23.7371	49.1436			73.4388	49.1534	63.3327
50.6475		36.6678	28.6616				21.7794	44.1753	40.6894	52.4951	40.2501	56.6999	26.1351	59.3316			65.4278	61.5055	60.6036
47.6427		43.6348	32.9179				13.7742	38.9333	42.2712	51.003	24.3059	47.7197	26.5714	51.7442			74.1713	39.1291	60.8471
50.6075		31.4979	26.3981				20.6184	43.8295	44.4831	41.9371	37.0701	43.7672	27.1509	52.6169			60.2052	58.4112	64.6028
40.7069		54.9136	36.5538				20.9077	53.5519	40.6709	43.7088	41.3225	59.1689	25.3237	47.1148			47.4323	59.2692	55.8028
48.0236		37.9009	38.0324				16.0718	45.2448	32.1212	46.6522	30.5658	54.633	22.9219	46.211			67.7731	60.2286	49.7806
47.181		50.0923	35.0636				14.1832	53.585	38.8992	48.755	34.3838	62.5292	24.0556	62.6159			77.0816	47.8258	66.095
42.1962		47.7538	35.2292				12.7778	45.0792	41.8816	40.5092	37.8619	48.2252	23.3329	62.3052				44.4208	72.1055
39.9219		41.38	35.2692				17.9068	56.9989	46.4233	51.001	38.3314	48.3498	21.6645	63.7252				36.4477	50.9767
49.2498		43.4331	38.9596				20.9077	56.9989	33.1497	46.7515	40.1975	59.4134	26.2977	55.5447				56.3093	51.302
43.4916		41.8816	38.0324				16.6874	50.141	33.5393	43.5919	27.6243	57.4557	23.4079	62.6285				60.6065	70.6299
51.6215		44.1948	33.7419				15.5653	59.4085	39.7972	50.6348	33.1157	60.2724	22.2148	64.4762				45.6529	62.1844
44.8649		38.7502	38.7668				17.3448	52.127	39.5849	50.0124	38.4171	49.2839	18.6616	59.3608				65.045	67.331
44.8425		60.4166	36.8792				16.7721	47.7596	36.6883	53.0308	35.8867	52.8409	18.6616	51.5202				63.1116	67.2102
32.0043		45.0685	34.9857				13.4907	49.0735	48.1804	47.7255	33.2043	54.6194	23.1128	49.2537				61.1977	68.5299
55.7824		46.2908	41.6089				22.4018	48.8631	48.5729	45.7775	30.3252	42.2858	24.0303	57.4654				55.5642	63.1662
53.2052		55.6314	41.2465				17.4929	52.1192	38.7668	47.556	30.3252	45.6684	19.5334	70.0172				63.3094	60.1741
34.3		47.6554	37.8794				20.1324	55.6421	36.5022	56.3482	32.9179	50.2764	22.9414	64.3953				66.2537	66.1485
46.0775		56.8031	40.03				15.5069	44.0701	38.9654	54.822	33.7887	58.8017	28.2457	49.5683				60.6679	77.3397
46.8801		37.521	38.4151				17.3127	47.1099	34.1598	43.551	34.9838	45.4386	28.9519	64.5989				64.8999	65.0362
51.0342		38.6129	41.3225				17.9224	53.4906	43.589	56.7865	29.6463	43.8636	25.4825	50.667				42.0549	66.3696
50.1585		38.981	35.8243				20.8794	42.4143	40.6339	45.9723	36.9882	41.6166	24.2416	55.0207				71.2357	71.747
45.6899		37.4158	36.8207				17.9068	47.2853	48.0489	50.665	35.0636	58.2904	25.2137	67.6962				69.3013	60.3231
53.5539		54.673	40.4167				20.4723	54.6915	39.6842	48.2222	33.4176	67.0105	26.3269					58.3342
56.3443		43.5198	39.0512				13.631	53.2062	47.7791	48.0674	38.2515	61.2961	26.963					55.3577
43.589		53.5626	34.8494				19.772	35.6139	44.0321	46.2908	31.1083	51.9984	26.4049					60.1926
44.7724		46.8567	31.7375				18.5058	54.3097	55.4356	53.2841	41.5865	65.1745	23.5501					57.2472
45.3558		52.911	43.0903				19.284	53.438	43.3104	55.086	37.8843	48.4141	20.257					63.2772
51.6215		53.5305	35.0636				22.1573	44.8649	43.6318	51.1501	38.2846	62.3256	27.5483					67.6602
41.4287		49.8469	38.3606				15.5838	53.1799	45.7074	45.6889	27.2123	63.3094	24.4842					61.7412
50.3368		54.5464	44.8211				18.8048	46.0425	48.7833	46.3454	39.4349	41.0605	21.009					61.7412
43.8295		54.3564	42.6423				21.4278	65.0879	42.763	53.249	44.1938	53.6357	27.0136					70.1283
55.7824		52.5955	38.7054				20.4538	55.2778	46.2782	57.0125	40.5472	57.557	25.0169					67.8111
48.7988		50.7614	41.3225				20.4538	58.2017	45.3295	46.397	35.9519	73.8499	24.5913					6.81793
52.3422		44.0594	36.1233				16.2841	51.6263	42.4611	45.0694	37.1149	57.255	29.4447					6.81793
52.536		46.1438	36.6152				16.9445	54.5434	50.2491	54.2347	45.3392	49.2527	25.9403					7.84062
51.7783		47.5999	34.5737				15.0335	61.6088	50.5277	61.6808	39.1174	74.3047	27.5483					8.41138
51.4958		44.7422	41.8816				24.9751	59.0569	41.2728	52.8127	41.6751	48.0236	24.9478					11.0324
56.4914		49.4358	43.2919				19.9902	67.7079	53.8597	49.132	48.2096	68.8036	26.137					12.284
48.8992		54.035	31.194				22.0385	63.8051	48.382	47.4781	37.7801	46.1525	23.9572					13.0291
44.4237		42.616	37.4187				20.3359	66.3326	47.6593	53.5695	30.4109	53.5178	24.4072					14.4628
46.8723		50.103	44.6117				21.4278	65.2495	42.6724	51.6215	33.5588	67.2053	23.9426					16.5578
46.2723		52.1426	40.7907				21.5602	63.8499	41.9965	47.8132	46.8392	56.6112	26.699					12.6619
52.164		56.4388	26.3474				18.2068	58.1219	41.5835	43.775	43.3523	48.0693	25.3091					13.7742
50.5939		50.816	37.4782				26.1711	50.5121	46.1662	49.5147	44.2581	56.9804	22.4943					14.6098
62.3246		62.9928	42.0608				19.3853	69.1192	49.131	54.0837	34.4111	57.256	30.8472					17.9068
53.0075		50.2764	40.7926				16.5578	55.1337	45.7318	48.5748	37.0301	51.0916	26.6941					16.7487
54.8717		44.1295	40.4547				20.26	61.3818	38.8349	45.087	35.5876	64.519	21.4278					18.5058
55.3684		45.1814	38.6411				17.9214	64.8901	42.5039	57.1752	37.7879	70.1312	27.8775					19.6191
53.7175		37.8853	31.4871				20.7996	67.817	46.6609	57.4654	47.7167		27.1042					16.4926
52.7961		55.2126	38.4726				24.3498	66.6462	42.4484	51.0556	47.3096		30.8872					15.1514
49.2985		49.7553	34.187				22.1183	59.0092	43.1468	61.3847	36.4584		24.0955					17.9068
48.9079		45.3831	28.5837				20.5307	56.0921	51.1501	52.6315	45.8496		23.0602					14.7082
44.8191		42.6491	42.0793				21.7034	61.0214	57.6105	52.3714	51.8338		26.2977					18.0003
45.9548		42.5176	34.8552				24.6868	79.9607	48.2456	60.9143	41.9907		23.6787					15.84
52.6208		52.352	38.4297				21.4278	69.8916	46.6074	56.7057	48.7307		28.5155					17.8133
55.0071		60.6572	44.7402				17.7266	70.776	42.5546	51.0254	48.5028		26.2977					20.3155
54.9876		39.2021	45.6977				20.5843	73.32	46.1438	64.0048	49.1018		28.6246					14.4345
56.6736		45.797	36.137				18.4513	59.4095	53.9717	65.1161	39.6375		29.6093					17.0127
54.4081		57.6076	30.5667				23.5053	69.3286	60.4546	50.0319	50.6621		30.6378					21.1609
49.4991		42.1621	40.9076				17.9399	71.5162	49.7047	58.9897	47.3262		27.7012					20.4538
52.5292		48.6381	42.7007				25.3237	61.8493	49.6248	45.0198	38.9362		27.1042					17.5318
57.4966		40.4264	39.318				25.9987		59.4679	56.6297	47.894		27.5483					19.2519
52.9948		49.429	44.3604				23.1001		51.8231	61.3088	39.019		23.6991					17.864
50.8023		38.5135	44.8649				15.7231		55.6187	51.6536	33.7887		24.0683					19.9045
60.9338		49.8215	44.9535				24.9653		51.6409	61.1315	39.656		26.1799					23.4926
48.0771		47.3116	37.258				20.932		61.4315	59.9316	40.4566		17.8445					19.4038
55.1434		56.432	38.7015				23.292		60.8676	64.1041	43.7487		25.2487					20.8161
66.7397		49.392	41.418				20.6612		54.524	57.0612	41.8163		23.2151					20.1976
16.5296		65.8485	37.6924				20.2765		37.8794	57.2404	43.3055		23.2151					22.8108
18.8311		45.8788	44.0321				22.5118		79.6938	50.1527	32.9851		24.7939					20.1879
20.3827		50.3845	35.239				18.012		50.6748	64.1567	42.7533		23.7254					22.6501
22.467		52.1221	31.7852				26.099		57.1128	63.3094	47.0223		28.3129					18.5954
14.9488		49.6112	44.6175				24.1053		61.3614	55.7863	43.6046		30.9261					23.3758
17.4529		49.5089	38.082				25.9393		55.6479	47.2775	41.6897		27.8639					23.4566
19.4798		53.2773	35.686				25.613		62.8798	55.8574	48.7988		30.1167					22.4018
26.1		47.1353	46.3084				23.9796		55.1356	51.7422	43.3133		31.9732					23.9572
23.1965		54.2512	38.9596				20.4723		60.625	61.2114	54.9515		25.915					21.343
25.1864		50.0446	48.3849				23.3758		63.6006	59.0277	50.8978		31.5144					21.3401
20.4538		41.9546	43.8295				22.7436		62.9772	63.0415	38.9869		26.2977					21.2525
28.1483		52.7347	44.0205				21.8408		63.0892	57.8511	43.3893		27.9623					25.8955
18.2847		57.4333	45.4357				23.4167		61.8036	66.5654	45.9451		31.416					26.2033
30.3038		59.2303	38.3586				21.9625		62.0305	64.3885	49.3482		23.3758					20.8794
27.2561		46.922	46.0464				24.1316		74.3943	62.3451	40.6339		30.0398					24.3926
24.5095		48.4209	46.772				23.3758			63.3473	48.6995		27.1022					19.0172
21.6518		66.0482	38.9528				19.2051			57.4654	48.6995		29.2002					23.0855
26.2977		39.7485	45.7113				21.605			63.8041	47.7255		29.0249					24.8036
28.6441			37.2571				26.9036			63.5947	31.4959		30.8482					26.2977
30.1937			36.3464				26.6191			49.2177	55.7541		24.7403					26.1711
24.7656			36.1438				24.2777			68.5738	56.9813		29.6151					26.5334
21.3937			45.7269				22.0385			69.9169	50.7585		24.3342					28.8194
27.3594			35.9422				28.7308			60.2121	46.8324		25.2634					24.3498
26.1351			42.7007				23.8813			59.6822	48.9683		23.3758					23.6232
28.0188			37.3642				24.3498			61.1412	56.7836		29.0424					23.3612
28.2369			33.7673				26.5695			70.2393	46.8275		31.1881					28.1805
34.1987			45.8311				24.3498			70.6552	50.6222		22.1758					28.7337
29.2255			46.5372				18.947			58.3303	52.9471		26.1692					27.5308
30.2609			40.9076				25.9393			60.513	66.1437		36.0367					24.7939
31.9761			35.5156				19.136			61.0214	53.1545		27.6974					26.2977
27.7889			43.2452				25.6978			74.5365	54.5444		30.6115					26.2977
25.2487			46.9901				21.4278			66.3657	56.3989		25.8322					25.8672
23.5219			43.8295				18.0909			74.9972	58.079		35.1094					30.4908
34.0896			48.2622				27.0769			82.5486	51.7832		32.6481					27.7012
32.7037			51.0741				27.5318			73.845	51.7832		27.7529					27.2717
23.0865			44.8902				23.3758			68.3673	59.1066		33.9192					27.2717
29.8995			41.2592				27.5824			55.3665	55.5827		28.2457					22.2527
32.7494			45.7775				24.7393			79.3432	52.2925		27.2182					35.0782
34.0877			38.419				24.3926			54.2649	59.389		23.3037					23.9173
29.1223			36.6522				21.0469			54.9827	66.4777		29.7515					25.3598
35.7591			45.6986				27.5483			69.6987	48.3664		31.0518					30.9476
35.388			42.8556				19.4496			80.8568	68.8718		35.1503					26.062
37.2064			41.9186				24.9127			82.5145	53.5285		27.559					21.833
28.2749			37.3301				23.2316			78.6205	52.8536		26.8178					26.1711
33.0738			42.0647				30.0437			74.8092	70.2529		28.3801					30.1937
33.4741			48.2398				25.4757			70.7799	51.7958		32.1349					24.4881
31.717			39.4534				25.0987			99.6781	74.368		28.8778					29.2197
33.4605			43.4663				20.5541			62.7279			31.1083					26.2675
32.0316			43.139				25.5721			71.1139			29.2197					26.1351
28.1824			49.2206				21.8047						27.7188					31.3712
32.7504			38.0022				28.3129						25.2069					30.1937
35.0422			45.7853				26.9328						27.786					32.1417
31.3615			48.6391				24.0683						27.4743					26.1857
33.9095			35.6909				30.109						33.1157					28.758
31.904			41.8816				23.6329						33.7468					25.4825
40.6943			44.3263				21.4482						29.6307					33.2364
31.4034			39.4495				20.8327						31.1677					28.5554
28.348			38.0577				19.1136						29.4457					31.9965
38.1551			41.8709				22.4096						30.4771					33.178
27.6438			44.6682				23.6358						31.9478					27.7519
32.0326			43.8295				29.6356						33.0845					34.6312
29.5285			39.8518				25.1231						32.7972					29.0531
36.136			45.4697				30.3038						34.0896					41.7949
37.8775			44.6467				23.4449						33.8413					31.3264
35.0987			54.3457				28.0344						37.4012					37.8794
23.4956			45.0324				29.6619						27.0487					39.0736
32.0589			53.774				19.0113						36.9181					34.0517
33.6367			42.1533				19.6366						36.6259					39.4242
33.5725			47.7615				23.6232						32.1767					33.3971
36.0376			46.3103				20.3856						31.4287					39.9677
31.418			40.8433				17.2133						31.6518					39.9336
29.4116			43.8295				21.869						31.6128					31.5173
40.628			40.1888				19.6006						31.6128					39.732
32.1349			44.4743				23.7478						32.1417					39.4242
32.5994			54.7957				20.221						34.2679					29.6103
38.1113			45.0616				27.561						30.2375					28.8496
33.1751			42.5741				23.103						37.2678					38.4083
27.5493			49.8459				24.5669						32.5361					35.6023
40.5638			52.5565				25.6997						30.0476					32.0141
29.2197			45.8369				26.8402						29.6151					37.8541
29.2197			51.4647				28.4824						37.0847					38.5661
36.0376			47.9651				21.5593						34.6516					30.5258
42.1416			54.6048				29.0191						26.4886					38.4999
42.0588			50.8637				27.0058						36.2928					36.6522
35.7464			40.1878				32.0326						33.1507					41.4881
33.5403			42.7085				26.5675						30.4654					38.8427
34.4111			41.4949				27.9954						36.9425					45.1035
36.5889			50.2306				26.3922						35.7182					44.5396
33.9981			40.4381				31.7979						32.1417					40.4079
31.6001			49.017				33.4605						31.9537					43.9386
34.6341			43.624				28.0626						38.0966					41.7851
43.0718			43.0757				27.6214						29.9531					44.226
40.3232			51.039				24.4423						31.1677					45.4551
42.7757			48.9157				24.4403						37.1908					46.0999
24.1929			53.9746				27.2717						33.5393					51.3176
43.7107			49.7582				32.7942						34.1306					43.3114
33.1332			47.1557				30.7099						36.06					42.4475
38.1804			47.0476				22.1622						34.9633					45.3003
37.3301			49.0336				28.2457						34.8299					49.3852
42.3316			46.3327				23.6777						33.2043					48.2096
37.4168			51.4491				31.0878						27.2717					42.3335
35.052			58.079				30.9924						34.2913					37.5356
34.2533			53.0825				23.1001						33.7468					45.7775
39.1213			41.9683				29.6151						38.8038					52.1026
41.7287			52.798				33.7166						30.3534					38.9596
36.0376			36.0298				26.7818						37.7587					40.5121
40.5297			40.7654				20.9534						27.1626					41.8163
35.0636			46.5538				20.2327						37.5493					45.6977
39.2216			41.2329				20.5307						40.6339					49.3355
44.1373			55.5174				27.0058						40.0407					55.2769
35.8048			48.6605				23.3573						38.4999					46.7515
46.1934			49.2995				28.9519						36.6522					38.3294
44.8035			56.5109				28.7308						35.837					55.5174
36.3552			52.2185				30.8784						33.7244					43.8968
41.7686			49.019				29.2557						42.4377					56.207
30.1937			44.5815				29.3833						37.37					46.5343
35.7932			53.1351				29.1837						38.6119					53.2149
42.9491			49.4212				29.2197						40.9446					52.2701
35.2682			43.5247				32.0306						37.3525					50.8209
39.9755			35.4201				34.863						38.7054					52.4435
41.4667			47.7645				35.387						35.3607					58.5407
32.5167			48.2768				27.3944						35.5302					58.4394
39.9998			51.2309				24.7393						34.9507					61.5708
43.1877			53.2928				32.8118						38.2973					59.4037
44.5815			44.0984				27.3944						39.6375					63.6259
35.9782			51.6994				28.5243						35.913					59.1592
46.7515			64.5463				29.8762						37.0116					60.5267
46.5791			49.6638				27.8805						40.369					53.8996
33.7673			48.4414				31.1209						37.5931					50.8335
38.1239			58.1774				35.1377						44.0789					63.1496
43.364			52.6539				22.8556						36.4272					62.9412
41.8816			50.664				29.2353						40.3836					57.3855
48.3323			60.5403				24.8182						40.3086					40.1089
41.3673			52.3929				28.497						32.0754					52.538
44.6682			52.8195				27.3886						41.415					64.594
46.2353			38.7999				32.4952						37.0876					59.5157
40.7722			46.6794				26.5704						36.0376					64.5181
45.199			61.4442				26.0883						39.0443					59.7319
39.1193			51.1432				28.2457						42.3725					63.2675
39.3774			64.9554				29.2314						41.6274					57.0232
36.6152							32.2215						34.7237					67.1439
47.4664							20.8999						39.9336					62.4883
40.9874							32.3628						40.6563					49.6735
45.8399							27.0769						37.2688					64.1402
47.0252							31.1092						33.9689					69.7796
45.8136							23.9572						35.9626					63.7525
39.2274							29.62						39.4495					7.55914
43.1302							36.3318						41.2563					9.58309
46.2158							25.4309						34.3546					6.21308
43.5578							30.031						43.2218					6.88611
39.7553							37.2921						42.876					12.1018
45.2155							27.561						41.8309					9.53244
33.1157							33.2647						39.8917					9.82366
47.8463							22.6268						44.0205					10.7139
43.6455							34.0896						32.7407					11.3256
43.4507							34.863						36.4603					12.169
48.7862							36.0328						32.0384					9.64153
30.444							26.2977						37.7869					10.3311
42.7007							28.2457						35.8964					11.0197
46.8665							29.3619						40.9076					12.9365
42.7796							25.9588						42.9257					13.067
35.8292							26.8928						41.1063					11.1298
49.8293							31.791						41.4024					14.1355
43.5266							24.0546						40.7907					10.1285
44.3643							33.7468						34.2036					12.6619
47.0106							23.5141						38.2632					12.6619
40.7654							31.6518						41.8163					15.166
44.8396							29.1126						39.0502					14.3177
50.6825							33.401						42.2614					7.57959
44.7081							31.1794						37.8736					15.5488
48.1024							32.1417						33.1829					15.0014
48.3547							36.7973						48.5982					13.5161
50.0436							33.1751						36.8743					14.6098
47.521							32.4163						37.2571					13.6359
39.3034							23.8296						38.4297					16.5354
44.4305							39.2021						43.7487					16.552
45.3003							28.2379						49.0024					18.5058
45.5379							33.1975						43.3698					15.4592
37.2347							23.0427						48.1511					11.6275
44.1295							35.1795						43.251					15.952
49.4349							34.7111						45.4181					14.6098
50.8189							32.8352						37.0116					13.5521
48.3138							33.1157						40.2501					14.0868
38.7414							34.376						50.3144					16.7487
50.1751							30.6378						39.0794					15.5838
54.8834							35.6578						48.5524					13.6359
48.8992							32.9209						46.3473					16.4984
47.2862							34.7169						46.3473					15.5838
50.8082							35.8136						52.9714					13.8599
46.1623							32.3482						50.5998					16.0348
44.9058							40.6914						42.2936					16.9874
51.75							36.2996						48.9664					19.1652
54.0272							27.2279						50.4722					16.5296
53.0006							39.9336						47.4781					17.4237
42.7289							26.663						47.5443					14.4599
41.9868							38.8047						42.5624					18.5409
49.5878							31.8358						52.4299					20.9077
48.3547							27.8883						49.1953					14.6098
49.9248							37.9856						43.7906					15.0559
48.4716							26.5315						39.7067					18.4805
41.7248							37.7187						38.6362					15.1572
38.5379							34.0896						49.6336					16.5296
46.7515							30.7362						54.2795					19.2655
47.8288							30.2044						46.3765					17.8289
40.8579							34.0896						57.9027					21.196
48.9128							38.5681						44.9944					16.8354
47.3086							35.5029						59.726					21.2963
48.8339							31.8222						48.6995					17.1695
44.7042							27.5805						50.7605					19.1652
54.1704							35.2692						52.8623					18.5058
52.3861							31.5173						63.6649					17.1549
39.9414							35.3149						61.8776					21.4278
48.7852							37.1119						63.4214					18.76
50.4722							30.1713						61.861					21.233
45.648							36.0376						57.3125					21.7843
47.0369							36.6133						58.3537					19.2733
52.4231							33.4556						65.5359					17.3809
50.2579							38.9596						54.3048					19.4798
48.1735							37.9856											23.1001
54.6662							31.7375											20.257
57.1479							25.013											23.0651
57.1479							31.2758											23.7702
45.2448							36.135											17.6906
50.3105							26.9298											20.8385
48.8329							31.1092											21.721
42.5039							31.3011											18.6616
44.6584							25.6364											24.0683
46.7515							35.8136											21.2291
41.229							52.5097											23.181
49.4319							34.5289											21.3499
38.0236							36.5714											24.0809
57.5842							42.3783											26.2977
45.3792							34.7111											23.7722
43.1458							38.9343											23.0008
36.6824							42.8556											23.0855
57.929							33.2968											27.5133
44.7665							34.9516											19.2285
38.0976							38.1453											25.5643
53.5695							34.4189											24.1053
50.9182							35.8545											19.4204
43.1224							36.1944											23.3612
54.9009							35.124											25.1981
52.352							29.2197											23.3368
55.7863							28.0412											28.2457
53.7896							48.0411											23.3758
55.7414							39.0122											27.1237
44.8425							35.874											28.6314
46.6346							31.2894											24.9332
51.0692							33.5393											27.5065
55.9606							30.5658											23.1264
44.4889							41.8816											25.6627
42.3569							41.5679											29.3025
50.6475							38.5057											29.9609
49.2742							46.4058											24.2494
43.1974							41.5027											23.9202
46.5158							33.9065											22.7992
46.5889							37.8775											25.1981
45.235							34.9244											25.2185
47.5268							49.4962											28.2837
48.7852							39.3726											23.7196
57.1635							38.8125											29.3979
58.2641							41.9829											23.066
46.9707							30.7917											25.9208
37.7548							44.5298											28.2369
51.9166							37.8093											29.5849
52.7104							36.5285											25.8614
51.9507							42.3803											30.1265
52.313							40.1751											31.1677
46.7165							41.9907											31.0654
42.6871							45.2964											32.1417
56.2031							45.7775											23.1449
56.2031							49.692											27.7227
51.6215							33.9767											29.6073
46.4593							47.2142											27.56
50.403							43.6601											28.2457
47.2453							40.6475											27.7918
60.3874							55.7863											31.2709
46.5996							44.0166											34.001
50.4098							43.5773											32.0238
48.6888							43.3124											28.2457
51.4647							38.8437											33.1157
44.0175							34.1218											31.9566
53.1409							38.5047											26.1419
58.9342							42.2936											32.7222
48.8475							46.5889											34.1159
47.3096							50.6017											33.401
47.4177							45.8477											28.8048
54.0896							47.4002											27.3944
46.1175							37.4178											32.8478
45.7727							52.5955											33.0163
54.5152							47.9067											28.9519
55.4278							50.2764											31.8904
42.5293							50.6475											33.9367
54.0116							44.1169											31.7238
52.5487							47.1664											22.9433
51.2445							51.4491											26.4818
50.5881							57.5404											39.7261
55.7882							60.2841											30.1937
55.1084							43.7653											34.4101
46.3532							42.952											34.1247
56.1564							38.8729											28.2145
56.6258							48.8203											27.7889
59.239							45.2759											33.1157
50.8296							54.297											32.6481
51.7978							39.5966											33.7673
53.6668							44.7665											26.4886
48.2086							42.8867											30.5472
42.2848							51.976											35.124
52.2935							59.2293											34.902
59.0861							52.2701											36.3211
43.1205							47.8901											26.6308
49.4543							45.9918											29.1593
48.2096							49.692											32.5313
66.3346							37.2493											39.7778
64.0321							55.9937											35.1182
55.5048							54.0769											28.9937
50.0884							41.2124											33.5871
50.3504							56.2966											36.7389
62.8321							59.3881											33.6738
53.8022							42.8556											27.8775
66.1885							41.567											32.5809
59.465							55.6655											32.8887
76.9549							56.0697											33.4643
							45.5038											36.1019
							52.9841											36.4564
							44.4967											30.0476
							50.9124											31.8543
							56.9102											31.7881
							68.5543											34.1471
							55.6557											38.0606
																		32.1913
																		34.7188
																		39.9336
																		37.3778
																		33.2793
																		40.255
																		39.9336
																		37.8843
																		36.2733
																		40.7839
																		34.2806
																		30.3554
																		40.5414
																		39.3599
																		40.6008
																		31.6001
																		46.471
																		39.2752
																		49.3716
																		34.8231
																		25.6997
																		40.0816
																		37.9691
																		36.8519
																		43.8734
																		34.977
																		36.0746
																		41.1559
																		36.5529
																		31.3177
																		43.4429
																		38.6294
																		37.2337
																		45.8389
																		41.1462
																		28.2964
																		43.3435
																		34.4189
																		45.6236
																		46.5791
																		41.7238
																		46.7447
																		42.8556
																		44.8035
																		40.0738
																		35.5555
																		45.2272
																		33.3105
																		38.7668
																		36.697
																		34.2133
																		38.8038
																		43.551
																		42.952
																		45.1435
																		38.6362
																		40.2083
																		42.4475
																		49.5459
																		46.0814
																		35.2468
																		39.9336
																		46.5372
																		36.1428
																		34.9448
																		41.4988
																		39.0716
																		38.085
																		49.132
																		48.6625
																		43.8471
																		48.7268
																		49.8167
																		32.8322
																		45.4756
																		38.3772
																		42.7104
																		37.6759
																		41.9507
																		37.4392
																		46.4496
																		42.7572
																		46.3551
																		52.9325
																		45.7775
																		52.3247
																		38.5681
																		46.6853
																		52.5643
																		47.521
																		46.1574
																		46.247
																		54.5843
																		56.4943
																		46.7515
																		43.5831
																		47.4781
																		53.4867
																		47.0622
																		47.6856
																		52.3422
																		43.44
																		54.26
																		46.623
																		46.9044
																		56.3989
																		51.4364
																		53.736
																		39.9803
																		54.8249
																		45.312
																		58.1102
																		45.2379
																		52.5955
																		44.7665
																		38.5388
																		47.1918
																		61.0263
																		53.2286
																		44.6721
																		63.7369
																		57.4985
																		63.5275
																		50.2764
																		51.5241
																		64.6983
																		60.7331
																		66.0102
																		52.052
																		50.1917
																		50.2861
																		64.0642
																		50.5618
																		69.6081
																		62.3354
																		64.0126
																		62.5506
																		53.8519
																		47.1012
																		69.4932
																		66.279
																		69.8809
																		59.5118
																		63.4243
																		57.3963
																		64.2785
																		63.886
																		7.56401
																		8.82435
																		9.14674
																		8.40553
																		12.3969
																		12.6619
																		10.7139
																		12.9667
																		12.1564
																		12.4573
																		14.5826
																		14.4102
																		12.6317
																		14.3235
																		14.4151
																		15.9949
																		12.3083
																		14.6098
																		16.1721
																		14.5874
																		15.5838
																		14.6098
																		14.6098
																		16.5578
																		17.5318
																		16.5578
																		12.9833
																		14.9576
																		17.2445
																		16.478
																		17.1909
																		17.8591
																		14.4628
																		17.9273
																		17.0624
																		18.5058
																		17.115
																		15.576
																		15.6676
																		16.1166
																		16.7789
																		16.3173
																		18.8087
																		18.5954
																		12.3424
																		19.4798
																		19.5675
																		15.3637
																		17.3721
																		20.6359
																		16.063
																		14.5173
																		18.5058
																		20.4703
																		18.2204
																		20.9077
																		14.5173
																		18.8983
																		16.7254
																		22.3414
																		16.1458
																		22.4018
																		22.4018
																		19.9726
																		20.0681
																		19.0249
																		16.3367
																		22.1573
																		23.9855
																		21.4278
																		17.5435
																		19.9726
																		22.4602
																		21.1755
																		23.6641
																		21.8661
																		16.5578
																		26.1039
																		25.2634
																		24.3498
																		21.4278
																		22.7281
																		24.3926
																		27.4412
																		24.564
																		25.8273
																		23.3758
																		24.0244
																		24.2251
																		19.8295
																		24.0244
																		25.4825
																		27.0847
																		26.7146
																		27.6779
																		26.2977
																		27.8376
																		22.4018
																		30.9495
																		26.3367
																		26.3367
																		22.4018
																		28.233
																		23.0982
																		29.6424
																		22.9871
																		26.7721
																		26.0659
																		26.2977
																		27.3155
																		27.823
																		27.2717
																		32.2907
																		33.5393
																		32.3628
																		25.2634
																		31.866
																		25.6627
																		30.1284
																		27.2834
																		31.4112
																		28.2457
																		29.9142
																		27.2026
																		27.297
																		32.6374
																		32.5391
																		33.9757
																		26.1185
																		32.1417
																		32.1417
																		34.7861
																		27.6146
																		30.9924
																		30.5258
																		33.4059
																		34.6555
																		34.7266
																		29.2255
																		31.8047
																		28.9256
																		29.0687
																		35.2818
																		37.258
																		33.7468
																		37.0068
																		29.0561
																		26.4886
																		26.4886
																		30.7148
																		28.1269
																		33.3105
																		23.8949
																		32.9092
																		32.3696
																		35.2818
																		34.2143
																		29.2918
																		31.7287
																		35.4795
																		39.4018
																		31.3761
																		39.0882
																		33.741
																		28.3363
																		34.4111
																		37.0116
																		37.2921
																		32.5274
																		31.1687
																		34.0974
																		38.3246
																		36.4681
																		33.329
																		38.0606
																		39.3307
																		31.5855
																		34.1432
																		35.9977
																		36.3444
																		30.7722
																		34.0896
																		33.0572
																		35.388
																		37.56
																		32.653
																		45.2155
																		45.2155
																		36.7389
																		33.7751
																		31.7881
																		33.1809
																		38.5681
																		42.9461
																		43.5578
																		34.8961
																		40.779
																		39.2917
																		34.9623
																		41.5095
																		30.9349
																		37.7908
																		35.5097
																		37.1139
																		35.3675
																		36.3181
																		42.7387
																		39.4037
																		44.674
																		35.049
																		44.7617
																		40.5677
																		51.2143
																		35.4279
																		32.4387
																		33.3475
																		38.8291
																		38.8291
																		43.4809
																		39.4583
																		37.9661
																		41.9361
																		33.3436
																		38.457
																		46.1525
																		33.3572
																		44.3049
																		47.3778
																		45.5847
																		36.2324
																		41.5972
																		46.9668
																		33.0095
																		33.0095
																		39.4242
																		42.0569
																		39.0239
																		41.2504
																		40.9641
																		43.8295
																		45.8009
																		42.5049
																		35.4786
																		38.7229
																		39.9336
																		47.9135
																		35.1981
																		37.8171
																		48.7852
																		45.7746
																		35.0442
																		46.3454
																		40.9124
																		32.8595
																		40.5501
																		37.4207
																		36.3542
																		41.0381
																		41.8163
																		41.8163
																		47.144
																		36.6142
																		47.8171
																		45.0188
																		49.4972
																		41.5309
																		42.5819
																		44.9935
																		31.6975
																		42.9783
																		44.4295
																		51.6215
																		40.9076
																		44.6467
																		36.5237
																		39.1982
																		41.1072
																		45.6353
																		49.6735
																		46.1837
																		37.0593
																		51.8163
																		50.3319
																		51.0371
																		54.5678
																		51.1286
																		55.5174
																		39.3648
																		45.0207
																		55.5174
																		52.9763
																		44.1344
																		45.6334
																		44.6253
																		37.4392
																		48.8992
																		50.6475
																		44.3467
																		55.9333
																		49.9696
																		52.3422
																		63.6853
																		62.3354
																		62.3451
																		56.8343
																		40.6456
																		52.0159
																		64.5775
																		51.4676
																		64.0642
																		48.5573
																		51.1286
																		45.4464
																		61.1997
																		50.5491
																		63.8421
																		41.4209
																		45.7581
																		62.0958
																		65.9148
																		59.2985
																		48.3898
																		60.0017
																		68.4705
																		66.1037
																		62.6646
																		59.0559
																		56.4388
																		51.3984
																		69.053
																		62.649
																		72.1055
																		73.3541
																		64.0564

## Sheet: Figure 2F
	WT	Saline	Low dose	High dose
Sample1	2.43	1.53	2.46	3.8
Sample2	2.02	3.34	1.46	1.78
Sample3	1.2	2.32	2.03	1.94
Sample4	1.75	4.05	2.47	2.41
Sample5	2.47	4.12	2.1	3.57

## Sheet: Figure 3B
	WT	Saline	Low dose	High dose
Sample1	97.0588	0	31.2611	49.1189
Sample2	100	0.125945	15.3153	28.8525
Sample3	98.401	0	16.9154	37.2144
Sample4	95.5752	0	27.0195	43.5464
Sample5	99.7096	0	33.3333	30.8116

## Sheet: Figure 3C
	WT	Saline	Low dose	High dose
Sample1	99.7918	0	39.942	70.5398
Sample2	99.1036	0.11236	40.4306	56.724
Sample3	99.8185	0	40.708	66.5757
Sample4	100	0	53.8913	79.0628
Sample5			39.8801	62.2378
Sample6			27.3425	58.2854

## Sheet: Figure 3D
WT					Saline					Low dose					Medium dose
Sample1	Sample2	Sample3	Sample4	Sample5	Sample1	Sample2	Sample3	Sample4	Sample5	Sample1	Sample2	Sample3	Sample4	Sample5	Sample1	Sample2	Sample3	Sample4	Sample5
83.0132	35.5771	35.5771	65.2247	11.859	23.7181	5.92952	5.92952	5.92952	5.92952	5.92952	29.6476	5.92952	5.92952	11.859	11.859	5.92952	5.92952	5.92952	11.859
88.9428	94.8723	65.2247	65.2247	11.859	23.7181	5.92952	17.7886	5.92952	5.92952	23.7181	35.5771	23.7181	17.7886	17.7886	17.7886	5.92952	5.92952	5.92952	17.7886
94.8723	243.11	71.1542	130.449	29.6476	23.7181	5.92952	23.7181	5.92952	5.92952	23.7181	35.5771	23.7181	23.7181	17.7886	23.7181	29.6476	29.6476	65.2247	23.7181
100.802	349.842	77.0837	130.449	29.6476	29.6476	11.859	23.7181	5.92952	11.859	23.7181	41.5066	29.6476	23.7181	17.7886	29.6476	29.6476	29.6476	29.6476	29.6476
118.59	349.842	83.0132	136.379	59.2952	35.5771	11.859	23.7181	5.92952	17.7886	23.7181	47.4361	35.5771	23.7181	17.7886	29.6476	35.5771	29.6476	41.5066	29.6476
118.59	367.63	94.8723	136.379	71.1542	35.5771	11.859	23.7181	11.859	17.7886	23.7181	53.3657	41.5066	29.6476	23.7181	29.6476	47.4361	29.6476	23.7181	29.6476
124.52	385.419	100.802	142.308	83.0132	41.5066	17.7886	29.6476	17.7886	29.6476	23.7181	53.3657	53.3657	29.6476	23.7181	29.6476	47.4361	35.5771	71.1542	35.5771
130.449	397.278	106.731	154.167	88.9428	41.5066	17.7886	29.6476	17.7886	29.6476	29.6476	53.3657	59.2952	29.6476	23.7181	29.6476	47.4361	41.5066	41.5066	41.5066
130.449	420.996	118.59	154.167	100.802	41.5066	17.7886	29.6476	17.7886	29.6476	29.6476	53.3657	59.2952	29.6476	23.7181	35.5771	59.2952	41.5066	29.6476	41.5066
136.379	432.855	118.59	154.167	100.802	41.5066	17.7886	29.6476	23.7181	41.5066	29.6476	53.3657	71.1542	35.5771	23.7181	35.5771	59.2952	41.5066	41.5066	41.5066
136.379	468.432	118.59	160.097	118.59	41.5066	23.7181	29.6476	23.7181	41.5066	29.6476	53.3657	71.1542	35.5771	23.7181	35.5771	59.2952	41.5066	47.4361	41.5066
136.379	480.291	118.59	160.097	118.59	47.4361	23.7181	35.5771	23.7181	53.3657	29.6476	59.2952	77.0837	35.5771	23.7181	35.5771	83.0132	47.4361	71.1542	41.5066
148.238	486.22	130.449	160.097	130.449	47.4361	23.7181	35.5771	23.7181	53.3657	29.6476	65.2247	77.0837	35.5771	23.7181	41.5066	83.0132	47.4361	47.4361	41.5066
154.167	504.009	136.379	160.097	136.379	47.4361	23.7181	35.5771	23.7181	59.2952	35.5771	65.2247	77.0837	41.5066	23.7181	41.5066	83.0132	47.4361	41.5066	47.4361
154.167	504.009	142.308	177.886	148.238	47.4361	23.7181	35.5771	23.7181	59.2952	35.5771	71.1542	77.0837	41.5066	23.7181	47.4361	83.0132	47.4361	47.4361	47.4361
154.167	515.868	142.308	177.886	148.238	53.3657	29.6476	35.5771	23.7181	59.2952	35.5771	71.1542	77.0837	41.5066	23.7181	47.4361	83.0132	47.4361	47.4361	53.3657
160.097	521.798	148.238	183.815	148.238	53.3657	29.6476	41.5066	23.7181	59.2952	41.5066	71.1542	83.0132	41.5066	23.7181	53.3657	88.9428	47.4361	41.5066	53.3657
171.956	557.375	154.167	183.815	154.167	53.3657	29.6476	41.5066	23.7181	65.2247	41.5066	71.1542	83.0132	41.5066	29.6476	53.3657	88.9428	53.3657	59.2952	53.3657
171.956	563.304	166.026	189.745	166.026	53.3657	29.6476	41.5066	29.6476	77.0837	41.5066	77.0837	88.9428	41.5066	29.6476	53.3657	88.9428	53.3657	59.2952	53.3657
177.886	569.234	171.956	189.745	177.886	59.2952	29.6476	41.5066	29.6476	83.0132	41.5066	77.0837	88.9428	41.5066	29.6476	59.2952	88.9428	53.3657	53.3657	53.3657
177.886	569.234	171.956	195.674	183.815	59.2952	29.6476	41.5066	29.6476	88.9428	47.4361	77.0837	88.9428	41.5066	29.6476	59.2952	94.8723	53.3657	83.0132	53.3657
183.815	604.811	177.886	195.674	189.745	59.2952	35.5771	41.5066	29.6476	88.9428	47.4361	83.0132	94.8723	41.5066	29.6476	59.2952	94.8723	53.3657	53.3657	53.3657
183.815	622.599	189.745	195.674	189.745	59.2952	35.5771	41.5066	29.6476	88.9428	47.4361	83.0132	94.8723	41.5066	29.6476	59.2952	94.8723	53.3657	53.3657	59.2952
201.604	628.529	189.745	195.674	207.533	59.2952	35.5771	41.5066	29.6476	94.8723	47.4361	83.0132	94.8723	47.4361	29.6476	65.2247	94.8723	53.3657	154.167	59.2952
207.533	640.388	189.745	207.533	219.392	59.2952	35.5771	41.5066	29.6476	94.8723	53.3657	83.0132	94.8723	47.4361	35.5771	65.2247	94.8723	53.3657	53.3657	65.2247
213.463	646.317	195.674	213.463	219.392	59.2952	35.5771	41.5066	29.6476	100.802	53.3657	88.9428	100.802	47.4361	35.5771	65.2247	100.802	53.3657	41.5066	65.2247
213.463	658.176	195.674	219.392	219.392	59.2952	35.5771	41.5066	29.6476	100.802	53.3657	88.9428	100.802	47.4361	35.5771	65.2247	100.802	59.2952	77.0837	65.2247
219.392	658.176	201.604	219.392	225.322	59.2952	35.5771	41.5066	29.6476	106.731	53.3657	94.8723	100.802	53.3657	35.5771	65.2247	100.802	59.2952	53.3657	65.2247
225.322	670.035	201.604	219.392	225.322	59.2952	35.5771	47.4361	29.6476	106.731	53.3657	94.8723	106.731	53.3657	35.5771	65.2247	100.802	59.2952	59.2952	71.1542
225.322	670.035	201.604	219.392	231.251	59.2952	35.5771	47.4361	29.6476	106.731	53.3657	94.8723	106.731	53.3657	35.5771	65.2247	100.802	59.2952	160.097	71.1542
231.251	687.824	207.533	237.181	231.251	65.2247	35.5771	47.4361	29.6476	112.661	53.3657	100.802	106.731	53.3657	35.5771	65.2247	106.731	59.2952	65.2247	71.1542
231.251	705.613	213.463	237.181	237.181	65.2247	35.5771	47.4361	29.6476	112.661	53.3657	106.731	112.661	53.3657	35.5771	71.1542	106.731	65.2247	65.2247	71.1542
231.251	705.613	213.463	237.181	237.181	65.2247	35.5771	47.4361	35.5771	118.59	59.2952	106.731	112.661	53.3657	35.5771	71.1542	106.731	65.2247	53.3657	71.1542
237.181	705.613	213.463	237.181	243.11	65.2247	35.5771	47.4361	35.5771	118.59	59.2952	106.731	112.661	53.3657	35.5771	71.1542	106.731	65.2247	100.802	71.1542
237.181	705.613	213.463	249.04	243.11	65.2247	35.5771	47.4361	35.5771	124.52	59.2952	106.731	112.661	53.3657	35.5771	71.1542	112.661	65.2247	59.2952	71.1542
237.181	735.26	219.392	249.04	249.04	65.2247	41.5066	47.4361	35.5771	124.52	59.2952	112.661	112.661	53.3657	35.5771	71.1542	112.661	65.2247	53.3657	77.0837
243.11	758.978	219.392	254.969	249.04	65.2247	41.5066	47.4361	35.5771	130.449	59.2952	112.661	112.661	53.3657	35.5771	71.1542	112.661	65.2247	53.3657	77.0837
243.11	758.978	225.322	254.969	249.04	71.1542	41.5066	47.4361	35.5771	130.449	59.2952	118.59	112.661	59.2952	35.5771	77.0837	118.59	65.2247	53.3657	77.0837
243.11	758.978	225.322	260.899	254.969	71.1542	41.5066	53.3657	35.5771	130.449	59.2952	118.59	118.59	59.2952	35.5771	77.0837	118.59	65.2247	47.4361	77.0837
249.04	776.767	225.322	260.899	254.969	71.1542	41.5066	53.3657	35.5771	130.449	65.2247	118.59	124.52	59.2952	35.5771	77.0837	124.52	71.1542	59.2952	77.0837
249.04	782.696	225.322	260.899	254.969	71.1542	41.5066	53.3657	35.5771	136.379	65.2247	118.59	124.52	59.2952	35.5771	77.0837	124.52	71.1542	71.1542	77.0837
254.969	782.696	225.322	266.828	254.969	71.1542	47.4361	53.3657	35.5771	142.308	65.2247	124.52	124.52	59.2952	35.5771	77.0837	124.52	71.1542	71.1542	83.0132
254.969	788.626	225.322	266.828	260.899	77.0837	47.4361	53.3657	35.5771	142.308	65.2247	124.52	124.52	59.2952	35.5771	77.0837	124.52	71.1542	65.2247	83.0132
254.969	788.626	225.322	272.758	260.899	77.0837	47.4361	53.3657	41.5066	142.308	65.2247	124.52	130.449	59.2952	35.5771	77.0837	130.449	71.1542	77.0837	83.0132
254.969	794.555	225.322	272.758	260.899	77.0837	47.4361	53.3657	41.5066	148.238	65.2247	136.379	130.449	65.2247	35.5771	77.0837	130.449	71.1542	59.2952	83.0132
254.969	800.485	225.322	284.617	260.899	77.0837	47.4361	53.3657	41.5066	154.167	65.2247	136.379	136.379	65.2247	41.5066	77.0837	130.449	71.1542	59.2952	83.0132
260.899	812.344	231.251	284.617	260.899	77.0837	47.4361	53.3657	41.5066	154.167	65.2247	136.379	136.379	65.2247	41.5066	83.0132	136.379	71.1542	94.8723	83.0132
260.899	818.273	231.251	296.476	266.828	77.0837	47.4361	59.2952	41.5066	154.167	71.1542	142.308	142.308	65.2247	41.5066	83.0132	136.379	71.1542	94.8723	88.9428
260.899	824.203	231.251	296.476	266.828	77.0837	47.4361	59.2952	41.5066	166.026	71.1542	142.308	142.308	65.2247	41.5066	83.0132	136.379	71.1542	77.0837	88.9428
272.758	830.132	231.251	302.405	266.828	83.0132	47.4361	59.2952	41.5066	171.956	71.1542	148.238	142.308	65.2247	41.5066	83.0132	136.379	77.0837	88.9428	94.8723
272.758	836.062	231.251	302.405	266.828	83.0132	47.4361	59.2952	41.5066	171.956	71.1542	148.238	148.238	65.2247	41.5066	83.0132	136.379	77.0837	100.802	94.8723
272.758	836.062	231.251	302.405	272.758	83.0132	47.4361	59.2952	41.5066	171.956	71.1542	148.238	148.238	65.2247	41.5066	83.0132	136.379	77.0837	83.0132	94.8723
272.758	859.78	237.181	302.405	272.758	83.0132	47.4361	59.2952	41.5066	177.886	77.0837	148.238	148.238	65.2247	41.5066	83.0132	136.379	77.0837	94.8723	94.8723
272.758	859.78	237.181	308.335	272.758	83.0132	53.3657	65.2247	41.5066	177.886	77.0837	154.167	148.238	65.2247	47.4361	88.9428	136.379	77.0837	83.0132	94.8723
278.687	865.71	243.11	308.335	272.758	83.0132	53.3657	65.2247	41.5066	177.886	77.0837	154.167	160.097	65.2247	47.4361	88.9428	142.308	77.0837	112.661	94.8723
278.687	865.71	243.11	308.335	278.687	83.0132	53.3657	71.1542	41.5066	177.886	77.0837	154.167	160.097	65.2247	47.4361	88.9428	142.308	77.0837	148.238	94.8723
278.687	871.639	243.11	308.335	278.687	83.0132	59.2952	71.1542	41.5066	183.815	83.0132	160.097	166.026	65.2247	47.4361	88.9428	142.308	83.0132	130.449	94.8723
284.617	919.075	254.969	308.335	278.687	83.0132	59.2952	71.1542	41.5066	183.815	83.0132	166.026	166.026	65.2247	47.4361	94.8723	142.308	83.0132	237.181	94.8723
284.617	930.934	260.899	314.264	284.617	83.0132	59.2952	71.1542	41.5066	183.815	88.9428	166.026	171.956	65.2247	47.4361	94.8723	148.238	83.0132	106.731	94.8723
284.617	942.793	260.899	314.264	284.617	88.9428	59.2952	77.0837	47.4361	183.815	88.9428	166.026	171.956	65.2247	47.4361	94.8723	148.238	83.0132	83.0132	100.802
284.617	948.723	260.899	320.194	284.617	88.9428	59.2952	77.0837	47.4361	189.745	88.9428	171.956	177.886	65.2247	47.4361	94.8723	148.238	83.0132	83.0132	100.802
284.617	954.652	260.899	320.194	284.617	88.9428	59.2952	77.0837	47.4361	195.674	88.9428	171.956	177.886	65.2247	47.4361	94.8723	148.238	83.0132	88.9428	100.802
290.546	954.652	266.828	326.123	290.546	88.9428	59.2952	77.0837	47.4361	195.674	94.8723	177.886	177.886	71.1542	47.4361	100.802	154.167	83.0132	88.9428	100.802
290.546	960.582	266.828	326.123	290.546	88.9428	59.2952	77.0837	47.4361	207.533	94.8723	183.815	177.886	71.1542	47.4361	100.802	154.167	83.0132	112.661	100.802
290.546	960.582	272.758	326.123	290.546	94.8723	59.2952	83.0132	47.4361	207.533	94.8723	183.815	183.815	71.1542	53.3657	100.802	154.167	83.0132	136.379	100.802
296.476	966.511	272.758	326.123	296.476	94.8723	59.2952	83.0132	47.4361	207.533	94.8723	183.815	183.815	71.1542	53.3657	100.802	154.167	83.0132	88.9428	100.802
296.476	966.511	272.758	326.123	296.476	94.8723	59.2952	83.0132	47.4361	213.463	94.8723	183.815	189.745	71.1542	53.3657	100.802	160.097	83.0132	160.097	106.731
296.476	966.511	272.758	332.053	302.405	94.8723	59.2952	83.0132	47.4361	213.463	94.8723	189.745	195.674	71.1542	53.3657	100.802	160.097	83.0132	77.0837	106.731
302.405	972.441	272.758	332.053	302.405	94.8723	59.2952	83.0132	47.4361	213.463	94.8723	189.745	201.604	71.1542	53.3657	100.802	160.097	83.0132	88.9428	106.731
302.405	972.441	278.687	332.053	302.405	94.8723	59.2952	83.0132	47.4361	213.463	100.802	189.745	201.604	71.1542	53.3657	100.802	160.097	88.9428	88.9428	106.731
302.405	978.37	278.687	332.053	302.405	94.8723	59.2952	83.0132	47.4361	213.463	100.802	195.674	207.533	71.1542	53.3657	106.731	160.097	88.9428	118.59	106.731
302.405	984.3	278.687	337.982	308.335	94.8723	59.2952	88.9428	47.4361	213.463	100.802	195.674	207.533	71.1542	53.3657	106.731	166.026	88.9428	106.731	112.661
302.405	996.159	278.687	343.912	308.335	94.8723	59.2952	88.9428	47.4361	219.392	100.802	195.674	213.463	71.1542	53.3657	106.731	166.026	88.9428	83.0132	112.661
302.405	1002.09	278.687	343.912	308.335	94.8723	65.2247	88.9428	47.4361	219.392	106.731	195.674	219.392	71.1542	53.3657	112.661	166.026	94.8723	177.886	112.661
308.335	1008.02	278.687	343.912	308.335	94.8723	65.2247	88.9428	47.4361	219.392	106.731	195.674	225.322	77.0837	53.3657	112.661	166.026	94.8723	83.0132	112.661
308.335	1013.95	278.687	343.912	308.335	94.8723	65.2247	88.9428	47.4361	219.392	106.731	195.674	237.181	77.0837	53.3657	112.661	166.026	94.8723	112.661	112.661
308.335	1019.88	278.687	343.912	308.335	100.802	65.2247	88.9428	47.4361	225.322	106.731	195.674	237.181	77.0837	59.2952	112.661	166.026	94.8723	83.0132	112.661
308.335	1037.67	284.617	349.842	308.335	100.802	65.2247	88.9428	47.4361	225.322	106.731	201.604	243.11	77.0837	59.2952	112.661	166.026	94.8723	183.815	118.59
308.335	1037.67	284.617	349.842	314.264	100.802	65.2247	88.9428	47.4361	225.322	106.731	201.604	243.11	77.0837	59.2952	112.661	177.886	94.8723	65.2247	118.59
314.264	1043.6	290.546	355.771	314.264	100.802	65.2247	88.9428	47.4361	231.251	106.731	201.604	243.11	77.0837	59.2952	112.661	177.886	100.802	249.04	118.59
314.264	1043.6	290.546	361.701	314.264	100.802	65.2247	88.9428	47.4361	237.181	112.661	207.533	243.11	77.0837	59.2952	112.661	177.886	100.802	100.802	118.59
320.194	1055.45	290.546	361.701	314.264	100.802	65.2247	94.8723	47.4361	237.181	112.661	207.533	249.04	77.0837	59.2952	112.661	177.886	100.802	106.731	118.59
320.194	1061.38	290.546	361.701	314.264	100.802	71.1542	94.8723	47.4361	237.181	112.661	213.463	254.969	77.0837	59.2952	118.59	177.886	100.802	177.886	118.59
326.123	1067.31	296.476	361.701	314.264	100.802	71.1542	94.8723	53.3657	237.181	112.661	213.463	254.969	83.0132	59.2952	118.59	183.815	100.802	201.604	118.59
332.053	1067.31	296.476	361.701	314.264	100.802	71.1542	94.8723	53.3657	237.181	112.661	213.463	266.828	83.0132	59.2952	118.59	183.815	100.802	154.167	118.59
332.053	1067.31	296.476	367.63	314.264	106.731	71.1542	94.8723	53.3657	237.181	112.661	219.392	266.828	83.0132	59.2952	118.59	183.815	106.731	112.661	118.59
332.053	1067.31	296.476	367.63	314.264	106.731	71.1542	100.802	53.3657	243.11	118.59	219.392	272.758	83.0132	59.2952	118.59	183.815	106.731	118.59	124.52
332.053	1073.24	302.405	373.56	320.194	106.731	71.1542	100.802	53.3657	243.11	118.59	225.322	272.758	83.0132	59.2952	124.52	183.815	106.731	59.2952	124.52
337.982	1073.24	302.405	373.56	320.194	106.731	71.1542	100.802	53.3657	243.11	118.59	225.322	278.687	83.0132	59.2952	124.52	183.815	106.731	112.661	124.52
337.982	1073.24	302.405	379.489	320.194	106.731	71.1542	106.731	53.3657	243.11	118.59	237.181	284.617	83.0132	59.2952	124.52	183.815	106.731	177.886	124.52
337.982	1079.17	302.405	379.489	320.194	106.731	71.1542	112.661	53.3657	243.11	118.59	237.181	284.617	83.0132	59.2952	124.52	189.745	106.731	183.815	124.52
343.912	1085.1	302.405	379.489	326.123	106.731	77.0837	112.661	53.3657	243.11	118.59	237.181	284.617	83.0132	65.2247	124.52	195.674	106.731	225.322	124.52
343.912	1085.1	302.405	379.489	326.123	112.661	77.0837	112.661	53.3657	249.04	118.59	237.181	284.617	83.0132	65.2247	130.449	195.674	112.661	77.0837	124.52
343.912	1085.1	308.335	385.419	326.123	112.661	77.0837	112.661	53.3657	249.04	118.59	237.181	284.617	83.0132	65.2247	130.449	195.674	112.661	171.956	124.52
349.842	1085.1	308.335	385.419	326.123	112.661	77.0837	118.59	53.3657	254.969	124.52	243.11	284.617	88.9428	65.2247	130.449	195.674	112.661	94.8723	124.52
349.842	1091.03	308.335	385.419	326.123	112.661	77.0837	118.59	53.3657	254.969	124.52	243.11	284.617	88.9428	71.1542	130.449	195.674	112.661	177.886	130.449
349.842	1091.03	308.335	385.419	326.123	112.661	77.0837	118.59	53.3657	254.969	124.52	243.11	284.617	88.9428	71.1542	130.449	195.674	112.661	112.661	130.449
349.842	1091.03	308.335	391.348	326.123	112.661	77.0837	124.52	53.3657	254.969	124.52	243.11	290.546	88.9428	71.1542	136.379	201.604	112.661	112.661	130.449
349.842	1096.96	308.335	391.348	332.053	118.59	83.0132	124.52	53.3657	260.899	124.52	243.11	290.546	88.9428	71.1542	136.379	201.604	112.661	71.1542	130.449
349.842	1096.96	308.335	391.348	332.053	118.59	83.0132	124.52	59.2952	260.899	124.52	243.11	290.546	88.9428	71.1542	136.379	201.604	112.661	118.59	130.449
355.771	1108.82	308.335	391.348	332.053	118.59	83.0132	124.52	59.2952	260.899	124.52	249.04	296.476	88.9428	71.1542	136.379	201.604	112.661	59.2952	136.379
355.771	1108.82	314.264	391.348	332.053	118.59	83.0132	130.449	59.2952	260.899	130.449	249.04	302.405	88.9428	71.1542	136.379	201.604	112.661	124.52	136.379
355.771	1126.61	314.264	391.348	332.053	124.52	83.0132	130.449	59.2952	266.828	130.449	260.899	302.405	88.9428	71.1542	136.379	207.533	118.59	83.0132	136.379
355.771	1126.61	314.264	397.278	337.982	124.52	83.0132	130.449	59.2952	266.828	130.449	260.899	302.405	88.9428	71.1542	136.379	207.533	118.59	207.533	136.379
355.771	1132.54	314.264	397.278	343.912	124.52	83.0132	130.449	59.2952	266.828	130.449	260.899	308.335	88.9428	71.1542	142.308	207.533	118.59	130.449	142.308
361.701	1132.54	314.264	397.278	343.912	124.52	83.0132	136.379	59.2952	266.828	130.449	260.899	308.335	94.8723	71.1542	142.308	207.533	118.59	148.238	142.308
361.701	1132.54	314.264	397.278	343.912	124.52	83.0132	136.379	59.2952	266.828	130.449	266.828	308.335	94.8723	71.1542	142.308	207.533	118.59	177.886	142.308
367.63	1138.47	314.264	397.278	349.842	124.52	83.0132	136.379	59.2952	266.828	136.379	266.828	308.335	94.8723	71.1542	142.308	207.533	118.59	94.8723	142.308
367.63	1138.47	320.194	397.278	349.842	130.449	88.9428	142.308	65.2247	266.828	136.379	266.828	308.335	94.8723	71.1542	142.308	207.533	118.59	71.1542	148.238
367.63	1144.4	320.194	403.207	349.842	130.449	88.9428	142.308	65.2247	272.758	136.379	272.758	308.335	94.8723	77.0837	142.308	213.463	124.52	77.0837	148.238
367.63	1150.33	320.194	403.207	355.771	130.449	88.9428	142.308	65.2247	272.758	136.379	272.758	308.335	94.8723	77.0837	148.238	213.463	124.52	83.0132	148.238
367.63	1156.26	320.194	403.207	355.771	130.449	88.9428	142.308	65.2247	272.758	142.308	272.758	314.264	94.8723	77.0837	154.167	213.463	124.52	65.2247	154.167
373.56	1156.26	320.194	403.207	355.771	130.449	88.9428	142.308	65.2247	272.758	142.308	272.758	314.264	94.8723	77.0837	154.167	213.463	124.52	94.8723	154.167
373.56	1156.26	326.123	403.207	355.771	130.449	88.9428	148.238	65.2247	272.758	142.308	278.687	314.264	94.8723	77.0837	154.167	219.392	124.52	106.731	154.167
373.56	1162.19	332.053	409.137	355.771	130.449	88.9428	148.238	65.2247	272.758	142.308	278.687	314.264	100.802	77.0837	160.097	219.392	124.52	77.0837	160.097
373.56	1174.04	337.982	409.137	355.771	130.449	88.9428	148.238	65.2247	272.758	148.238	284.617	314.264	100.802	77.0837	160.097	219.392	124.52	106.731	160.097
373.56	1185.9	337.982	409.137	355.771	136.379	88.9428	154.167	65.2247	272.758	148.238	290.546	320.194	100.802	77.0837	166.026	225.322	124.52	112.661	160.097
373.56	1191.83	337.982	409.137	361.701	136.379	88.9428	154.167	65.2247	278.687	148.238	290.546	320.194	100.802	77.0837	166.026	225.322	124.52	118.59	160.097
373.56	1197.76	343.912	409.137	361.701	136.379	88.9428	154.167	71.1542	278.687	148.238	290.546	326.123	100.802	77.0837	166.026	225.322	124.52	100.802	166.026
373.56	1203.69	343.912	409.137	361.701	136.379	88.9428	160.097	71.1542	284.617	154.167	290.546	326.123	100.802	83.0132	166.026	225.322	130.449	136.379	166.026
373.56	1203.69	343.912	415.066	361.701	136.379	88.9428	160.097	71.1542	284.617	154.167	290.546	332.053	100.802	83.0132	166.026	231.251	130.449	112.661	166.026
373.56	1203.69	343.912	415.066	361.701	136.379	88.9428	160.097	71.1542	290.546	160.097	296.476	332.053	100.802	83.0132	166.026	231.251	130.449	112.661	166.026
373.56	1221.48	343.912	415.066	367.63	136.379	88.9428	160.097	71.1542	290.546	160.097	308.335	332.053	100.802	83.0132	166.026	231.251	130.449	154.167	171.956
379.489	1227.41	349.842	420.996	367.63	142.308	88.9428	160.097	71.1542	290.546	160.097	314.264	337.982	100.802	83.0132	166.026	237.181	130.449	83.0132	171.956
379.489	1239.27	349.842	420.996	367.63	142.308	94.8723	166.026	71.1542	290.546	160.097	314.264	337.982	100.802	83.0132	166.026	237.181	130.449	130.449	171.956
385.419	1251.13	349.842	426.925	367.63	142.308	94.8723	166.026	71.1542	290.546	160.097	314.264	343.912	100.802	83.0132	171.956	237.181	130.449	183.815	171.956
385.419	1251.13	349.842	426.925	367.63	142.308	94.8723	166.026	71.1542	290.546	160.097	314.264	343.912	100.802	83.0132	171.956	243.11	136.379	100.802	171.956
385.419	1257.06	349.842	426.925	367.63	142.308	94.8723	166.026	71.1542	296.476	166.026	320.194	343.912	100.802	88.9428	171.956	243.11	136.379	112.661	177.886
391.348	1257.06	349.842	426.925	373.56	142.308	94.8723	166.026	71.1542	296.476	166.026	320.194	355.771	100.802	88.9428	171.956	243.11	136.379	112.661	177.886
391.348	1274.85	349.842	432.855	373.56	142.308	94.8723	166.026	71.1542	296.476	166.026	326.123	355.771	100.802	88.9428	171.956	243.11	136.379	94.8723	177.886
391.348	1274.85	355.771	432.855	373.56	142.308	94.8723	171.956	71.1542	296.476	166.026	326.123	355.771	106.731	88.9428	171.956	243.11	136.379	166.026	177.886
391.348	1280.78	355.771	432.855	379.489	142.308	94.8723	171.956	77.0837	302.405	166.026	326.123	355.771	106.731	88.9428	177.886	249.04	136.379	124.52	177.886
391.348	1298.56	355.771	432.855	379.489	142.308	94.8723	177.886	77.0837	302.405	166.026	326.123	367.63	106.731	88.9428	177.886	249.04	136.379	112.661	177.886
391.348	1298.56	355.771	432.855	379.489	142.308	94.8723	177.886	77.0837	302.405	166.026	326.123	367.63	106.731	88.9428	177.886	249.04	136.379	118.59	177.886
391.348	1298.56	355.771	432.855	379.489	148.238	100.802	177.886	77.0837	302.405	171.956	332.053	373.56	106.731	88.9428	177.886	254.969	136.379	160.097	177.886
397.278	1304.49	355.771	438.784	379.489	148.238	100.802	183.815	77.0837	302.405	171.956	332.053	373.56	106.731	88.9428	177.886	254.969	136.379	118.59	177.886
397.278	1310.42	361.701	438.784	379.489	148.238	100.802	183.815	77.0837	302.405	171.956	337.982	385.419	106.731	88.9428	177.886	254.969	136.379	118.59	183.815
397.278	1316.35	361.701	444.714	379.489	148.238	100.802	183.815	77.0837	308.335	171.956	337.982	385.419	106.731	94.8723	177.886	254.969	142.308	124.52	183.815
397.278	1322.28	361.701	444.714	379.489	148.238	100.802	183.815	77.0837	308.335	177.886	337.982	385.419	106.731	94.8723	177.886	254.969	142.308	112.661	183.815
397.278	1328.21	361.701	444.714	379.489	154.167	100.802	189.745	77.0837	308.335	177.886	337.982	385.419	106.731	94.8723	177.886	260.899	142.308	136.379	183.815
403.207	1340.07	361.701	444.714	379.489	154.167	100.802	189.745	77.0837	308.335	177.886	337.982	391.348	106.731	94.8723	177.886	260.899	142.308	100.802	183.815
403.207	1340.07	361.701	444.714	385.419	154.167	100.802	189.745	77.0837	308.335	177.886	343.912	391.348	106.731	94.8723	183.815	260.899	142.308	154.167	183.815
403.207	1340.07	361.701	450.643	385.419	160.097	100.802	195.674	77.0837	308.335	183.815	343.912	397.278	106.731	94.8723	183.815	260.899	142.308	142.308	183.815
403.207	1346	367.63	450.643	385.419	160.097	100.802	201.604	77.0837	314.264	183.815	343.912	397.278	106.731	94.8723	183.815	266.828	142.308	243.11	189.745
403.207	1346	367.63	450.643	385.419	160.097	100.802	201.604	83.0132	314.264	183.815	343.912	409.137	112.661	94.8723	183.815	266.828	142.308	166.026	189.745
403.207	1351.93	367.63	462.502	385.419	160.097	100.802	207.533	83.0132	314.264	183.815	343.912	409.137	112.661	94.8723	189.745	272.758	142.308	177.886	189.745
409.137	1351.93	367.63	462.502	385.419	160.097	106.731	213.463	83.0132	314.264	189.745	349.842	420.996	112.661	94.8723	189.745	278.687	142.308	189.745	189.745
409.137	1381.58	373.56	462.502	385.419	160.097	106.731	213.463	83.0132	314.264	189.745	355.771	420.996	112.661	94.8723	189.745	284.617	142.308	142.308	189.745
409.137	1387.51	373.56	468.432	391.348	160.097	106.731	219.392	83.0132	320.194	195.674	355.771	420.996	112.661	94.8723	189.745	284.617	142.308	142.308	189.745
415.066	1387.51	373.56	474.361	391.348	160.097	106.731	219.392	83.0132	320.194	195.674	355.771	432.855	112.661	100.802	189.745	284.617	142.308	237.181	189.745
415.066	1405.3	379.489	474.361	391.348	166.026	106.731	219.392	83.0132	320.194	195.674	355.771	444.714	112.661	100.802	195.674	284.617	142.308	124.52	189.745
415.066	1405.3	379.489	474.361	391.348	166.026	106.731	219.392	83.0132	320.194	195.674	361.701	444.714	112.661	100.802	195.674	284.617	148.238	124.52	195.674
415.066	1411.23	379.489	480.291	391.348	166.026	106.731	219.392	83.0132	326.123	195.674	367.63	450.643	112.661	100.802	195.674	290.546	148.238	106.731	195.674
415.066	1411.23	379.489	480.291	391.348	171.956	106.731	225.322	83.0132	326.123	201.604	367.63	456.573	112.661	100.802	195.674	290.546	148.238	136.379	195.674
415.066	1417.15	379.489	480.291	391.348	171.956	106.731	225.322	83.0132	326.123	201.604	367.63	456.573	112.661	100.802	195.674	296.476	148.238	195.674	195.674
420.996	1446.8	379.489	480.291	391.348	171.956	112.661	225.322	83.0132	326.123	201.604	367.63	456.573	112.661	100.802	195.674	296.476	148.238	136.379	195.674
420.996	1458.66	385.419	480.291	397.278	171.956	112.661	231.251	83.0132	326.123	201.604	373.56	468.432	112.661	100.802	195.674	296.476	148.238	183.815	195.674
420.996	1464.59	385.419	480.291	397.278	171.956	112.661	231.251	83.0132	326.123	207.533	373.56	468.432	118.59	100.802	195.674	296.476	148.238	118.59	195.674
420.996	1476.45	385.419	486.22	397.278	171.956	112.661	237.181	83.0132	326.123	207.533	379.489	468.432	118.59	100.802	195.674	302.405	148.238	124.52	195.674
420.996	1482.38	385.419	486.22	397.278	171.956	112.661	243.11	83.0132	332.053	207.533	379.489	474.361	118.59	100.802	201.604	302.405	148.238	272.758	195.674
426.925	1494.24	385.419	492.15	397.278	177.886	112.661	243.11	83.0132	332.053	207.533	379.489	474.361	118.59	100.802	201.604	302.405	148.238	171.956	195.674
426.925	1494.24	391.348	492.15	403.207	177.886	112.661	243.11	83.0132	332.053	207.533	379.489	474.361	118.59	100.802	201.604	308.335	154.167	148.238	201.604
426.925	1494.24	391.348	492.15	403.207	177.886	112.661	243.11	83.0132	332.053	213.463	379.489	486.22	118.59	100.802	201.604	308.335	154.167	195.674	201.604
426.925	1500.17	391.348	492.15	403.207	177.886	112.661	243.11	83.0132	337.982	213.463	385.419	504.009	118.59	100.802	201.604	308.335	154.167	343.912	201.604
426.925	1500.17	391.348	492.15	403.207	177.886	112.661	249.04	88.9428	337.982	213.463	385.419	504.009	118.59	100.802	207.533	314.264	154.167	154.167	201.604
432.855	1500.17	391.348	492.15	403.207	177.886	112.661	249.04	88.9428	337.982	219.392	391.348	504.009	118.59	100.802	207.533	314.264	154.167	249.04	201.604
432.855	1506.1	391.348	492.15	409.137	177.886	112.661	254.969	88.9428	337.982	219.392	391.348	509.938	118.59	106.731	207.533	320.194	154.167	136.379	201.604
432.855	1506.1	391.348	498.079	409.137	183.815	112.661	260.899	88.9428	337.982	225.322	391.348	509.938	124.52	106.731	207.533	320.194	154.167	219.392	201.604
432.855	1506.1	397.278	498.079	409.137	183.815	112.661	272.758	88.9428	337.982	225.322	391.348	509.938	124.52	106.731	213.463	320.194	154.167	177.886	201.604
432.855	1512.03	397.278	498.079	409.137	183.815	112.661	272.758	88.9428	337.982	225.322	397.278	509.938	124.52	106.731	213.463	320.194	154.167	171.956	201.604
432.855	1517.96	397.278	498.079	409.137	183.815	112.661	272.758	88.9428	343.912	225.322	403.207	515.868	124.52	112.661	213.463	320.194	154.167	154.167	201.604
432.855	1529.82	397.278	498.079	409.137	183.815	118.59	272.758	88.9428	349.842	225.322	403.207	521.798	124.52	112.661	213.463	320.194	154.167	278.687	201.604
432.855	1535.74	403.207	504.009	415.066	189.745	118.59	278.687	88.9428	349.842	225.322	409.137	539.586	124.52	112.661	219.392	326.123	154.167	272.758	207.533
438.784	1535.74	403.207	504.009	415.066	189.745	118.59	278.687	88.9428	355.771	231.251	409.137	545.516	124.52	112.661	219.392	326.123	160.097	154.167	207.533
438.784	1559.46	409.137	504.009	415.066	189.745	118.59	278.687	88.9428	355.771	231.251	409.137	551.445	130.449	112.661	219.392	326.123	160.097	278.687	213.463
438.784	1559.46	409.137	504.009	415.066	189.745	118.59	278.687	88.9428	355.771	237.181	415.066	551.445	130.449	112.661	219.392	326.123	160.097	154.167	213.463
438.784	1565.39	409.137	504.009	415.066	189.745	118.59	278.687	88.9428	355.771	237.181	420.996	551.445	130.449	112.661	219.392	326.123	160.097	154.167	213.463
444.714	1583.18	409.137	504.009	415.066	189.745	118.59	284.617	94.8723	355.771	237.181	426.925	551.445	130.449	112.661	219.392	326.123	160.097	148.238	213.463
450.643	1606.9	409.137	504.009	415.066	189.745	118.59	284.617	94.8723	355.771	237.181	426.925	569.234	130.449	112.661	219.392	326.123	160.097	195.674	213.463
450.643	1624.69	409.137	509.938	420.996	195.674	118.59	284.617	94.8723	355.771	243.11	432.855	575.163	130.449	118.59	225.322	326.123	160.097	171.956	219.392
450.643	1636.55	415.066	509.938	420.996	195.674	118.59	290.546	94.8723	361.701	243.11	438.784	575.163	130.449	118.59	225.322	332.053	160.097	100.802	219.392
450.643	1642.48	415.066	509.938	420.996	195.674	124.52	290.546	94.8723	361.701	243.11	438.784	575.163	130.449	118.59	225.322	332.053	160.097	296.476	219.392
450.643	1683.98	415.066	509.938	420.996	195.674	124.52	296.476	94.8723	361.701	243.11	456.573	581.093	130.449	118.59	231.251	332.053	160.097	154.167	219.392
450.643	1695.84	415.066	515.868	420.996	195.674	124.52	302.405	94.8723	361.701	243.11	462.502	592.952	130.449	118.59	231.251	332.053	160.097	160.097	219.392
450.643	1713.63	415.066	515.868	420.996	195.674	124.52	308.335	94.8723	361.701	243.11	462.502	598.881	130.449	118.59	231.251	332.053	160.097	160.097	219.392
456.573	1719.56	415.066	515.868	426.925	201.604	124.52	314.264	94.8723	367.63	249.04	462.502	610.74	130.449	118.59	231.251	337.982	160.097	290.546	219.392
456.573	1725.49	420.996	521.798	426.925	201.604	124.52	314.264	94.8723	367.63	254.969	462.502	616.67	130.449	118.59	231.251	337.982	160.097	148.238	219.392
456.573	1737.35	420.996	521.798	426.925	207.533	124.52	320.194	94.8723	373.56	254.969	474.361	616.67	130.449	118.59	231.251	343.912	166.026	260.899	225.322
456.573	1761.07	420.996	521.798	426.925	207.533	124.52	320.194	94.8723	373.56	254.969	474.361	622.599	130.449	124.52	231.251	343.912	166.026	177.886	225.322
456.573	1767	420.996	521.798	432.855	207.533	124.52	326.123	94.8723	379.489	254.969	480.291	628.529	136.379	124.52	231.251	343.912	166.026	154.167	225.322
462.502	1796.64	420.996	527.727	432.855	207.533	124.52	326.123	100.802	379.489	260.899	480.291	634.458	136.379	124.52	237.181	349.842	166.026	272.758	231.251
462.502	1802.57	420.996	527.727	432.855	207.533	130.449	326.123	100.802	379.489	260.899	480.291	634.458	136.379	124.52	243.11	349.842	166.026	136.379	231.251
462.502	1808.5	420.996	527.727	432.855	213.463	130.449	332.053	100.802	379.489	260.899	486.22	640.388	136.379	124.52	243.11	349.842	166.026	160.097	231.251
462.502	1814.43	426.925	527.727	432.855	213.463	130.449	332.053	100.802	379.489	266.828	486.22	640.388	136.379	124.52	243.11	355.771	166.026	266.828	231.251
462.502	1879.66	426.925	527.727	432.855	213.463	130.449	332.053	100.802	379.489	266.828	492.15	646.317	136.379	124.52	243.11	355.771	171.956	166.026	231.251
468.432	1879.66	426.925	527.727	438.784	213.463	130.449	337.982	100.802	379.489	272.758	492.15	652.247	142.308	124.52	243.11	361.701	171.956	136.379	237.181
468.432	1885.59	426.925	533.657	438.784	213.463	130.449	337.982	100.802	385.419	272.758	498.079	664.106	142.308	124.52	243.11	361.701	171.956	154.167	237.181
468.432	1903.38	426.925	533.657	438.784	219.392	130.449	337.982	100.802	385.419	272.758	504.009	664.106	142.308	124.52	249.04	361.701	171.956	142.308	237.181
474.361	1909.3	426.925	533.657	438.784	219.392	130.449	337.982	100.802	385.419	272.758	504.009	664.106	142.308	124.52	254.969	367.63	171.956	177.886	237.181
474.361	1921.16	426.925	533.657	438.784	219.392	130.449	337.982	100.802	385.419	272.758	509.938	670.035	142.308	124.52	254.969	367.63	171.956	231.251	237.181
474.361	1921.16	432.855	533.657	438.784	219.392	130.449	343.912	100.802	385.419	278.687	509.938	670.035	142.308	124.52	254.969	367.63	171.956	189.745	237.181
474.361	1921.16	432.855	533.657	444.714	219.392	130.449	343.912	100.802	391.348	278.687	515.868	681.894	142.308	130.449	254.969	373.56	171.956	148.238	237.181
480.291	1921.16	432.855	539.586	444.714	219.392	130.449	343.912	100.802	397.278	278.687	521.798	687.824	148.238	130.449	254.969	373.56	171.956	154.167	243.11
480.291	1944.88	432.855	539.586	444.714	225.322	130.449	343.912	100.802	397.278	278.687	527.727	687.824	148.238	130.449	254.969	379.489	171.956	166.026	243.11
480.291	1956.74	432.855	539.586	444.714	225.322	136.379	349.842	100.802	403.207	278.687	533.657	687.824	148.238	130.449	254.969	379.489	177.886	189.745	243.11
486.22	1962.67	432.855	539.586	444.714	225.322	136.379	349.842	100.802	409.137	284.617	533.657	687.824	148.238	130.449	254.969	379.489	177.886	219.392	243.11
486.22	1986.39	432.855	545.516	444.714	225.322	136.379	349.842	100.802	409.137	284.617	533.657	693.754	148.238	130.449	260.899	379.489	177.886	171.956	243.11
492.15	1986.39	438.784	545.516	444.714	225.322	136.379	355.771	106.731	409.137	284.617	545.516	699.683	148.238	130.449	260.899	379.489	177.886	231.251	249.04
492.15	2051.61	438.784	545.516	450.643	225.322	136.379	361.701	106.731	409.137	284.617	545.516	705.613	148.238	130.449	260.899	379.489	177.886	136.379	249.04
492.15	2057.54	438.784	545.516	450.643	225.322	136.379	361.701	106.731	409.137	290.546	545.516	723.401	148.238	130.449	266.828	379.489	177.886	189.745	249.04
492.15	2069.4	438.784	551.445	450.643	225.322	136.379	361.701	106.731	415.066	290.546	551.445	723.401	148.238	130.449	266.828	385.419	183.815	130.449	249.04
492.15	2081.26	438.784	551.445	450.643	225.322	136.379	373.56	106.731	415.066	290.546	551.445	729.331	154.167	130.449	266.828	385.419	183.815	183.815	249.04
492.15	2110.91	438.784	551.445	456.573	231.251	136.379	379.489	106.731	415.066	290.546	551.445	729.331	154.167	130.449	266.828	385.419	183.815	237.181	249.04
498.079	2122.77	438.784	551.445	456.573	231.251	136.379	385.419	106.731	420.996	296.476	557.375	735.26	154.167	136.379	266.828	385.419	183.815	112.661	254.969
498.079	2128.7	438.784	551.445	462.502	237.181	142.308	385.419	106.731	420.996	302.405	557.375	747.119	154.167	136.379	266.828	391.348	183.815	231.251	254.969
498.079	2152.41	444.714	557.375	462.502	237.181	142.308	397.278	106.731	420.996	308.335	563.304	753.049	154.167	136.379	272.758	391.348	183.815	201.604	254.969
498.079	2152.41	444.714	557.375	462.502	237.181	142.308	397.278	106.731	426.925	308.335	563.304	776.767	154.167	136.379	272.758	397.278	183.815	148.238	254.969
504.009	2170.2	444.714	557.375	462.502	237.181	142.308	403.207	106.731	426.925	308.335	563.304	776.767	154.167	136.379	272.758	397.278	183.815	213.463	254.969
504.009	2187.99	444.714	557.375	462.502	237.181	142.308	403.207	112.661	432.855	314.264	569.234	782.696	154.167	136.379	272.758	397.278	189.745	213.463	254.969
504.009	2205.78	450.643	557.375	462.502	237.181	142.308	403.207	112.661	432.855	314.264	569.234	782.696	154.167	142.308	272.758	397.278	189.745	177.886	254.969
504.009	2235.43	450.643	557.375	462.502	243.11	142.308	403.207	112.661	438.784	320.194	569.234	788.626	154.167	142.308	278.687	397.278	189.745	166.026	254.969
509.938	2276.93	450.643	557.375	462.502	243.11	142.308	403.207	112.661	438.784	320.194	569.234	794.555	154.167	142.308	278.687	403.207	189.745	136.379	260.899
515.868	2300.65	450.643	563.304	462.502	243.11	142.308	420.996	112.661	438.784	320.194	581.093	806.414	154.167	142.308	278.687	403.207	189.745	195.674	260.899
515.868	2300.65	450.643	563.304	468.432	243.11	142.308	426.925	112.661	438.784	320.194	587.022	824.203	160.097	142.308	278.687	403.207	189.745	124.52	260.899
515.868	2312.51	450.643	563.304	468.432	249.04	142.308	426.925	112.661	438.784	326.123	587.022	836.062	160.097	142.308	278.687	403.207	195.674	201.604	260.899
515.868	2324.37	450.643	563.304	468.432	249.04	142.308	426.925	112.661	438.784	326.123	587.022	853.85	160.097	142.308	284.617	403.207	195.674	154.167	260.899
515.868	2324.37	456.573	563.304	468.432	249.04	142.308	426.925	112.661	444.714	326.123	592.952	889.428	160.097	142.308	284.617	403.207	195.674	207.533	260.899
515.868	2348.09	456.573	569.234	468.432	254.969	142.308	426.925	112.661	444.714	326.123	598.881	907.216	160.097	142.308	284.617	403.207	195.674	254.969	266.828
521.798	2359.95	456.573	575.163	468.432	254.969	148.238	438.784	112.661	444.714	326.123	604.811	919.075	160.097	148.238	284.617	409.137	195.674	249.04	266.828
521.798	2377.74	456.573	575.163	468.432	254.969	148.238	438.784	112.661	444.714	326.123	604.811	919.075	166.026	148.238	284.617	409.137	195.674	160.097	266.828
521.798	2383.67	456.573	575.163	468.432	260.899	148.238	438.784	112.661	444.714	332.053	616.67	954.652	166.026	148.238	284.617	409.137	195.674	207.533	272.758
527.727	2454.82	456.573	575.163	468.432	260.899	148.238	438.784	112.661	450.643	332.053	616.67	978.37	166.026	148.238	290.546	415.066	195.674	148.238	272.758
527.727	2502.26	456.573	575.163	474.361	260.899	148.238	444.714	112.661	456.573	332.053	616.67	990.229	166.026	148.238	290.546	415.066	201.604	201.604	272.758
527.727	2579.34	456.573	581.093	474.361	260.899	148.238	444.714	118.59	456.573	337.982	616.67	1013.95	166.026	148.238	290.546	420.996	201.604	266.828	272.758
533.657	2614.92	462.502	581.093	474.361	260.899	148.238	450.643	118.59	456.573	337.982	622.599	1019.88	166.026	148.238	290.546	420.996	201.604	183.815	272.758
533.657	2626.78	462.502	581.093	474.361	266.828	148.238	450.643	118.59	456.573	337.982	628.529	1025.81	171.956	154.167	296.476	420.996	201.604	290.546	272.758
539.586	2656.42	462.502	581.093	474.361	272.758	148.238	456.573	118.59	462.502	337.982	628.529	1025.81	171.956	154.167	296.476	426.925	201.604	213.463	272.758
539.586	2709.79	462.502	581.093	474.361	272.758	154.167	462.502	118.59	462.502	343.912	640.388	1025.81	171.956	154.167	302.405	426.925	201.604	231.251	278.687
551.445	2727.58	462.502	581.093	474.361	272.758	154.167	468.432	118.59	462.502	343.912	640.388	1037.67	171.956	154.167	302.405	426.925	201.604	166.026	278.687
557.375	2775.01	468.432	581.093	480.291	278.687	154.167	474.361	118.59	468.432	343.912	658.176	1043.6	171.956	154.167	302.405	426.925	201.604	213.463	278.687
557.375	2852.1	468.432	587.022	480.291	278.687	154.167	480.291	118.59	468.432	343.912	664.106	1049.52	171.956	154.167	302.405	426.925	201.604	177.886	278.687
557.375	3000.34	468.432	592.952	480.291	278.687	154.167	480.291	118.59	468.432	349.842	664.106	1049.52	171.956	154.167	302.405	426.925	207.533	260.899	278.687
557.375	3006.27	468.432	592.952	480.291	278.687	154.167	480.291	124.52	474.361	349.842	664.106	1073.24	171.956	154.167	308.335	426.925	207.533	207.533	278.687
557.375	3024.05	474.361	592.952	480.291	284.617	154.167	486.22	124.52	474.361	349.842	670.035	1085.1	171.956	160.097	308.335	426.925	207.533	154.167	284.617
563.304	3035.91	474.361	598.881	486.22	284.617	154.167	486.22	124.52	474.361	355.771	675.965	1085.1	171.956	160.097	308.335	426.925	207.533	171.956	284.617
563.304	3083.35	474.361	598.881	486.22	290.546	160.097	486.22	124.52	474.361	355.771	675.965	1091.03	171.956	160.097	314.264	426.925	213.463	171.956	284.617
563.304	3089.28	474.361	598.881	486.22	290.546	160.097	486.22	124.52	480.291	361.701	675.965	1091.03	177.886	160.097	314.264	432.855	213.463	171.956	290.546
569.234	3089.28	474.361	598.881	486.22	290.546	160.097	498.079	124.52	480.291	361.701	681.894	1102.89	177.886	160.097	314.264	432.855	213.463	219.392	290.546
575.163	3101.14	474.361	598.881	492.15	290.546	160.097	498.079	124.52	480.291	361.701	687.824	1108.82	177.886	160.097	314.264	432.855	213.463	195.674	290.546
575.163	3118.93	474.361	598.881	492.15	290.546	160.097	498.079	130.449	492.15	361.701	693.754	1126.61	177.886	160.097	314.264	438.784	213.463	213.463	290.546
581.093	3124.86	474.361	604.811	492.15	290.546	160.097	515.868	130.449	492.15	361.701	699.683	1138.47	177.886	166.026	314.264	444.714	219.392	320.194	290.546
581.093	3148.57	480.291	604.811	492.15	290.546	160.097	521.798	130.449	498.079	361.701	711.542	1156.26	177.886	166.026	314.264	444.714	219.392	308.335	290.546
581.093	3207.87	480.291	604.811	492.15	290.546	160.097	533.657	130.449	498.079	361.701	711.542	1156.26	177.886	166.026	314.264	444.714	219.392	266.828	296.476
587.022	3249.38	480.291	610.74	498.079	290.546	160.097	545.516	130.449	504.009	361.701	717.472	1162.19	183.815	166.026	320.194	444.714	219.392	154.167	296.476
587.022	3249.38	480.291	610.74	498.079	296.476	166.026	545.516	130.449	504.009	361.701	723.401	1168.11	183.815	166.026	320.194	444.714	219.392	207.533	296.476
587.022	3320.53	480.291	610.74	498.079	302.405	166.026	545.516	130.449	504.009	361.701	729.331	1174.04	183.815	166.026	326.123	444.714	219.392	391.348	296.476
592.952	3439.12	480.291	610.74	498.079	302.405	166.026	557.375	130.449	504.009	367.63	729.331	1185.9	183.815	166.026	326.123	444.714	219.392	160.097	296.476
592.952	3522.13	480.291	616.67	498.079	308.335	166.026	569.234	130.449	504.009	367.63	741.19	1185.9	183.815	171.956	326.123	444.714	219.392	213.463	296.476
592.952	3533.99	480.291	616.67	504.009	308.335	166.026	569.234	130.449	504.009	367.63	741.19	1209.62	183.815	171.956	326.123	450.643	225.322	195.674	296.476
592.952	3628.86	480.291	616.67	504.009	308.335	166.026	587.022	136.379	509.938	367.63	741.19	1221.48	183.815	171.956	326.123	450.643	225.322	260.899	302.405
598.881	3735.6	486.22	616.67	504.009	308.335	171.956	604.811	136.379	515.868	367.63	747.119	1227.41	183.815	171.956	332.053	450.643	225.322	213.463	302.405
598.881	3836.4	486.22	622.599	504.009	308.335	171.956	604.811	136.379	515.868	373.56	747.119	1257.06	183.815	171.956	337.982	450.643	225.322	343.912	302.405
598.881	4198.1	486.22	622.599	504.009	308.335	171.956	616.67	136.379	515.868	373.56	753.049	1274.85	183.815	171.956	337.982	450.643	225.322	201.604	302.405
604.811	4725.83	486.22	622.599	504.009	314.264	171.956	616.67	136.379	515.868	373.56	764.908	1286.71	183.815	171.956	337.982	456.573	225.322	243.11	302.405
604.811		486.22	622.599	504.009	314.264	171.956	628.529	136.379	521.798	373.56	770.837	1292.63	183.815	171.956	337.982	456.573	225.322	201.604	302.405
604.811		486.22	622.599	509.938	314.264	171.956	640.388	136.379	539.586	373.56	770.837	1304.49	183.815	171.956	337.982	462.502	231.251	332.053	302.405
610.74		486.22	628.529	509.938	314.264	171.956	640.388	136.379	545.516	373.56	782.696	1310.42	189.745	171.956	337.982	462.502	231.251	243.11	302.405
610.74		492.15	634.458	509.938	320.194	171.956	640.388	142.308	545.516	379.489	782.696	1340.07	189.745	171.956	337.982	462.502	231.251	237.181	308.335
616.67		492.15	634.458	509.938	326.123	171.956	658.176	142.308	551.445	379.489	782.696	1351.93	189.745	177.886	343.912	462.502	231.251	243.11	308.335
616.67		492.15	640.388	509.938	326.123	177.886	670.035	142.308	551.445	391.348	782.696	1375.65	189.745	177.886	343.912	468.432	231.251	409.137	308.335
616.67		492.15	640.388	509.938	326.123	177.886	670.035	142.308	551.445	391.348	782.696	1375.65	189.745	177.886	343.912	468.432	231.251	314.264	308.335
622.599		492.15	646.317	509.938	326.123	177.886	681.894	142.308	551.445	391.348	788.626	1405.3	189.745	177.886	343.912	468.432	237.181	302.405	308.335
622.599		492.15	646.317	515.868	326.123	177.886	687.824	142.308	557.375	391.348	800.485	1482.38	189.745	177.886	343.912	468.432	237.181	254.969	308.335
622.599		492.15	646.317	515.868	326.123	177.886	705.613	142.308	563.304	391.348	800.485	1500.17	189.745	177.886	349.842	474.361	237.181	171.956	314.264
622.599		492.15	646.317	515.868	332.053	177.886	711.542	142.308	563.304	397.278	800.485	1500.17	195.674	177.886	349.842	474.361	237.181	308.335	314.264
622.599		492.15	652.247	515.868	332.053	177.886	711.542	142.308	569.234	403.207	806.414	1500.17	195.674	177.886	349.842	474.361	243.11	260.899	314.264
622.599		498.079	652.247	515.868	332.053	177.886	717.472	142.308	575.163	403.207	824.203	1535.74	195.674	177.886	349.842	480.291	243.11	278.687	314.264
622.599		498.079	658.176	515.868	332.053	177.886	717.472	142.308	575.163	403.207	824.203	1559.46	195.674	177.886	355.771	480.291	243.11	237.181	314.264
622.599		498.079	658.176	515.868	337.982	177.886	729.331	142.308	575.163	403.207	836.062	1565.39	195.674	183.815	355.771	480.291	243.11	219.392	314.264
628.529		498.079	658.176	515.868	337.982	177.886	729.331	148.238	581.093	403.207	836.062	1589.11	195.674	183.815	361.701	486.22	243.11	219.392	320.194
634.458		498.079	658.176	521.798	337.982	177.886	729.331	148.238	581.093	409.137	836.062	1666.19	201.604	183.815	361.701	486.22	243.11	171.956	320.194
634.458		498.079	664.106	521.798	343.912	177.886	735.26	148.238	581.093	409.137	847.921	1666.19	201.604	183.815	367.63	486.22	243.11	385.419	320.194
640.388		504.009	675.965	521.798	343.912	183.815	753.049	148.238	592.952	415.066	853.85	1707.7	201.604	183.815	367.63	486.22	243.11	219.392	320.194
640.388		504.009	681.894	521.798	343.912	183.815	764.908	148.238	592.952	415.066	883.498	1749.21	201.604	183.815	367.63	492.15	243.11	213.463	320.194
640.388		509.938	687.824	521.798	349.842	183.815	764.908	148.238	598.881	415.066	889.428	1808.5	201.604	183.815	367.63	492.15	243.11	337.982	320.194
640.388		509.938	687.824	521.798	349.842	183.815	800.485	148.238	598.881	420.996	895.357	1814.43	201.604	183.815	373.56	492.15	243.11	213.463	320.194
646.317		509.938	687.824	521.798	349.842	183.815	812.344	148.238	622.599	420.996	895.357	1826.29	201.604	189.745	373.56	492.15	249.04	213.463	326.123
646.317		509.938	687.824	521.798	349.842	183.815	818.273	148.238	622.599	426.925	901.287	1915.23	201.604	189.745	373.56	492.15	249.04	171.956	326.123
646.317		509.938	693.754	521.798	349.842	183.815	836.062	148.238	622.599	426.925	913.146	1998.25	201.604	189.745	373.56	498.079	249.04	308.335	326.123
646.317		509.938	693.754	521.798	355.771	183.815	847.921	148.238	634.458	426.925	919.075	2010.11	207.533	189.745	379.489	498.079	249.04	260.899	326.123
652.247		509.938	693.754	521.798	361.701	183.815	847.921	148.238	634.458	426.925	925.005	2336.23	207.533	195.674	379.489	498.079	249.04	225.322	326.123
658.176		509.938	693.754	521.798	361.701	183.815	847.921	154.167	640.388	432.855	936.864	2531.9	207.533	195.674	379.489	498.079	249.04	171.956	326.123
664.106		509.938	699.683	527.727	361.701	189.745	895.357	154.167	646.317	432.855	942.793	2626.78	207.533	195.674	385.419	498.079	254.969	225.322	326.123
664.106		515.868	699.683	527.727	367.63	189.745	901.287	154.167	646.317	432.855	942.793	2763.16	207.533	201.604	385.419	504.009	254.969	302.405	326.123
675.965		515.868	699.683	527.727	367.63	189.745	942.793	154.167	652.247	432.855	948.723	2852.1	207.533	201.604	385.419	504.009	254.969	249.04	326.123
681.894		515.868	699.683	533.657	367.63	189.745	948.723	154.167	652.247	438.784	966.511	2858.03	207.533	201.604	385.419	509.938	254.969	237.181	332.053
681.894		515.868	705.613	533.657	367.63	189.745	972.441	154.167	658.176	438.784	978.37		207.533	207.533	391.348	509.938	254.969	171.956	332.053
687.824		515.868	711.542	533.657	373.56	189.745	990.229	154.167	664.106	438.784	984.3		207.533	207.533	391.348	515.868	254.969	260.899	332.053
693.754		515.868	711.542	533.657	373.56	189.745	1002.09	154.167	675.965	438.784	990.229		207.533	207.533	391.348	515.868	254.969	260.899	332.053
699.683		521.798	711.542	533.657	373.56	189.745	1037.67	154.167	699.683	438.784	990.229		207.533	207.533	397.278	515.868	254.969	201.604	332.053
705.613		521.798	717.472	533.657	373.56	195.674	1067.31	154.167	705.613	438.784	1002.09		207.533	207.533	397.278	515.868	260.899	171.956	332.053
705.613		521.798	723.401	533.657	379.489	195.674	1091.03	154.167	705.613	438.784	1002.09		213.463	207.533	397.278	515.868	260.899	171.956	332.053
711.542		521.798	723.401	539.586	379.489	195.674	1239.27	154.167	723.401	450.643	1008.02		213.463	207.533	397.278	521.798	260.899	272.758	337.982
717.472		521.798	723.401	539.586	379.489	201.604	1239.27	154.167	723.401	450.643	1013.95		213.463	207.533	403.207	521.798	260.899	260.899	337.982
717.472		521.798	729.331	539.586	379.489	201.604	1257.06	160.097	729.331	456.573	1013.95		213.463	207.533	403.207	521.798	260.899	219.392	337.982
723.401		521.798	729.331	545.516	379.489	201.604	1257.06	160.097	729.331	456.573	1025.81		213.463	213.463	403.207	521.798	260.899	349.842	337.982
723.401		521.798	735.26	545.516	385.419	201.604	1257.06	160.097	741.19	462.502	1037.67		213.463	213.463	409.137	527.727	266.828	296.476	337.982
729.331		527.727	735.26	545.516	385.419	207.533	1262.99	160.097	741.19	462.502	1037.67		213.463	213.463	409.137	527.727	266.828	254.969	337.982
735.26		527.727	735.26	545.516	385.419	207.533	1292.63	160.097	764.908	462.502	1043.6		213.463	213.463	409.137	533.657	266.828	355.771	343.912
735.26		527.727	735.26	545.516	385.419	207.533	1316.35	160.097	770.837	468.432	1049.52		219.392	213.463	409.137	533.657	266.828	385.419	343.912
741.19		527.727	735.26	545.516	385.419	207.533	1375.65	160.097	782.696	468.432	1055.45		219.392	213.463	409.137	539.586	272.758	272.758	343.912
741.19		527.727	747.119	551.445	385.419	207.533	1423.08	160.097	794.555	474.361	1061.38		225.322	213.463	415.066	539.586	272.758	207.533	343.912
741.19		527.727	747.119	551.445	391.348	207.533	1446.8	160.097	794.555	474.361	1061.38		225.322	219.392	415.066	545.516	272.758	326.123	343.912
741.19		533.657	753.049	551.445	391.348	207.533	1565.39	160.097	794.555	480.291	1067.31		225.322	219.392	415.066	545.516	272.758	302.405	343.912
741.19		533.657	753.049	557.375	391.348	207.533	1654.34	160.097	806.414	498.079	1096.96		225.322	219.392	415.066	545.516	272.758	290.546	343.912
753.049		533.657	764.908	557.375	397.278	207.533	1790.71	166.026	818.273	498.079	1120.68		231.251	219.392	420.996	551.445	272.758	521.798	349.842
758.978		533.657	770.837	563.304	397.278	207.533	1832.22	166.026	824.203	504.009	1120.68		231.251	225.322	426.925	557.375	278.687	225.322	349.842
758.978		533.657	770.837	563.304	403.207	213.463	1980.46	166.026	824.203	509.938	1132.54		231.251	225.322	432.855	557.375	278.687	486.22	349.842
776.767		533.657	770.837	563.304	403.207	213.463	2603.06	166.026	859.78	509.938	1144.4		231.251	225.322	432.855	569.234	278.687	278.687	355.771
794.555		533.657	776.767	563.304	415.066	213.463		166.026	865.71	515.868	1156.26		231.251	225.322	432.855	569.234	278.687	266.828	355.771
794.555		533.657	776.767	563.304	415.066	219.392		166.026	865.71	515.868	1156.26		231.251	225.322	432.855	569.234	278.687	136.379	355.771
794.555		539.586	776.767	563.304	415.066	219.392		166.026	883.498	515.868	1179.97		231.251	225.322	432.855	569.234	278.687	272.758	361.701
794.555		545.516	782.696	569.234	415.066	219.392		166.026	895.357	521.798	1209.62		231.251	231.251	432.855	575.163	278.687	219.392	361.701
800.485		545.516	782.696	569.234	415.066	219.392		166.026	895.357	521.798	1227.41		231.251	231.251	438.784	575.163	278.687	237.181	361.701
800.485		545.516	788.626	569.234	420.996	219.392		171.956	901.287	521.798	1245.2		231.251	231.251	438.784	581.093	284.617	391.348	361.701
818.273		545.516	788.626	569.234	420.996	219.392		171.956	913.146	521.798	1274.85		237.181	231.251	438.784	587.022	284.617	201.604	361.701
818.273		545.516	794.555	569.234	420.996	219.392		171.956	913.146	533.657	1280.78		237.181	231.251	444.714	587.022	284.617	148.238	361.701
818.273		551.445	800.485	575.163	420.996	219.392		171.956	942.793	539.586	1346		237.181	231.251	450.643	592.952	284.617	231.251	361.701
818.273		551.445	800.485	575.163	426.925	219.392		171.956	978.37	539.586	1375.65		237.181	231.251	450.643	592.952	284.617	148.238	367.63
824.203		551.445	800.485	575.163	426.925	225.322		171.956	1037.67	539.586	1387.51		237.181	231.251	450.643	592.952	284.617	154.167	367.63
824.203		551.445	818.273	575.163	426.925	225.322		171.956	1061.38	545.516	1393.44		237.181	231.251	450.643	598.881	290.546	409.137	367.63
830.132		551.445	818.273	575.163	432.855	225.322		171.956	1061.38	545.516	1434.94		243.11	231.251	450.643	598.881	290.546	213.463	367.63
836.062		551.445	824.203	575.163	438.784	225.322		171.956	1067.31	545.516	1458.66		243.11	237.181	450.643	598.881	290.546	171.956	373.56
836.062		551.445	824.203	575.163	438.784	225.322		177.886	1073.24	545.516	1464.59		243.11	237.181	450.643	604.811	290.546	249.04	373.56
841.991		551.445	824.203	581.093	438.784	225.322		177.886	1132.54	545.516	1494.24		243.11	237.181	450.643	604.811	290.546	171.956	379.489
841.991		551.445	830.132	581.093	438.784	225.322		177.886	1168.11	551.445	1595.04		243.11	237.181	450.643	610.74	290.546	290.546	379.489
853.85		551.445	830.132	581.093	444.714	231.251		177.886	1197.76	551.445	1600.97		243.11	237.181	456.573	610.74	290.546	213.463	379.489
859.78		551.445	836.062	581.093	444.714	231.251		177.886	1209.62	551.445	1612.83		243.11	243.11	462.502	628.529	290.546	142.308	379.489
865.71		551.445	836.062	581.093	444.714	231.251		177.886	1215.55	551.445	1672.12		249.04	243.11	462.502	628.529	296.476	272.758	379.489
877.569		551.445	836.062	581.093	444.714	231.251		177.886	1233.34	551.445	1683.98		249.04	243.11	462.502	634.458	296.476	171.956	379.489
895.357		551.445	841.991	581.093	444.714	231.251		177.886	1292.63	557.375	1707.7		249.04	243.11	462.502	634.458	296.476	112.661	379.489
907.216		557.375	847.921	581.093	450.643	231.251		183.815	1322.28	563.304	1743.28		249.04	243.11	468.432	634.458	296.476	231.251	379.489
913.146		557.375	853.85	587.022	450.643	231.251		183.815	1322.28	563.304	1867.8		249.04	243.11	468.432	640.388	296.476	237.181	379.489
919.075		557.375	853.85	587.022	456.573	231.251		183.815	1322.28	569.234	2069.4		249.04	243.11	474.361	640.388	296.476	302.405	379.489
930.934		557.375	853.85	587.022	456.573	231.251		183.815	1464.59	569.234	2134.63		254.969	249.04	474.361	646.317	302.405	243.11	385.419
930.934		557.375	859.78	587.022	456.573	237.181		183.815	1612.83	575.163	2692		260.899	249.04	474.361	646.317	302.405	314.264	385.419
930.934		557.375	877.569	587.022	456.573	237.181		183.815	1689.91	581.093	2769.08		260.899	249.04	480.291	646.317	302.405	260.899	385.419
936.864		557.375	895.357	587.022	456.573	237.181		183.815	2016.04	581.093			260.899	249.04	480.291	652.247	302.405	189.745	391.348
936.864		557.375	907.216	592.952	462.502	237.181		183.815		581.093			260.899	249.04	480.291	652.247	302.405	160.097	391.348
942.793		563.304	913.146	592.952	462.502	237.181		183.815		581.093			260.899	249.04	492.15	652.247	302.405	373.56	391.348
954.652		563.304	919.075	592.952	462.502	243.11		183.815		581.093			260.899	249.04	498.079	658.176	302.405	397.278	391.348
966.511		563.304	925.005	592.952	474.361	243.11		183.815		581.093			260.899	249.04	498.079	658.176	302.405	284.617	391.348
990.229		563.304	925.005	592.952	474.361	243.11		183.815		587.022			260.899	249.04	498.079	658.176	308.335	557.375	391.348
990.229		563.304	930.934	592.952	474.361	243.11		189.745		592.952			260.899	254.969	498.079	664.106	308.335	308.335	397.278
990.229		563.304	936.864	592.952	480.291	243.11		189.745		592.952			260.899	254.969	498.079	664.106	308.335	177.886	397.278
1002.09		563.304	942.793	598.881	480.291	243.11		189.745		592.952			266.828	254.969	504.009	664.106	308.335	171.956	397.278
1031.74		563.304	942.793	598.881	486.22	243.11		189.745		592.952			266.828	254.969	504.009	670.035	308.335	243.11	397.278
1037.67		563.304	948.723	598.881	492.15	249.04		195.674		592.952			266.828	254.969	504.009	675.965	308.335	349.842	397.278
1043.6		563.304	948.723	598.881	492.15	249.04		195.674		598.881			266.828	260.899	515.868	675.965	308.335	266.828	397.278
1043.6		569.234	954.652	598.881	492.15	249.04		195.674		598.881			266.828	260.899	521.798	675.965	308.335	278.687	403.207
1043.6		569.234	954.652	598.881	492.15	249.04		195.674		598.881			266.828	260.899	521.798	681.894	314.264	278.687	403.207
1067.31		569.234	990.229	598.881	492.15	254.969		195.674		598.881			266.828	266.828	521.798	681.894	314.264	243.11	409.137
1073.24		569.234	996.159	598.881	498.079	260.899		195.674		604.811			266.828	266.828	527.727	681.894	314.264	355.771	409.137
1091.03		569.234	1002.09	604.811	498.079	260.899		201.604		604.811			266.828	266.828	533.657	681.894	314.264	373.56	409.137
1096.96		575.163	1002.09	604.811	504.009	260.899		201.604		604.811			266.828	272.758	533.657	681.894	314.264	373.56	415.066
1102.89		575.163	1013.95	604.811	504.009	260.899		201.604		610.74			272.758	272.758	533.657	681.894	314.264	320.194	415.066
1108.82		575.163	1019.88	604.811	509.938	266.828		201.604		610.74			272.758	278.687	539.586	681.894	314.264	201.604	415.066
1126.61		575.163	1037.67	604.811	509.938	266.828		201.604		616.67			272.758	278.687	539.586	687.824	320.194	349.842	415.066
1132.54		575.163	1055.45	604.811	509.938	266.828		201.604		616.67			272.758	278.687	545.516	687.824	320.194	278.687	415.066
1144.4		575.163	1055.45	604.811	509.938	266.828		207.533		622.599			272.758	278.687	545.516	699.683	320.194	278.687	415.066
1144.4		575.163	1067.31	604.811	509.938	266.828		207.533		622.599			278.687	284.617	551.445	699.683	320.194	302.405	420.996
1150.33		575.163	1073.24	604.811	509.938	266.828		207.533		622.599			278.687	284.617	551.445	699.683	320.194	272.758	420.996
1168.11		575.163	1073.24	604.811	509.938	266.828		207.533		622.599			278.687	284.617	557.375	699.683	326.123	320.194	420.996
1168.11		581.093	1096.96	604.811	521.798	266.828		207.533		622.599			278.687	284.617	557.375	699.683	326.123	249.04	420.996
1168.11		581.093	1102.89	610.74	521.798	266.828		207.533		622.599			278.687	284.617	557.375	699.683	326.123	254.969	426.925
1179.97		581.093	1126.61	610.74	521.798	272.758		207.533		628.529			278.687	284.617	563.304	705.613	326.123	225.322	426.925
1179.97		581.093	1150.33	610.74	527.727	272.758		213.463		628.529			278.687	290.546	563.304	705.613	326.123	254.969	426.925
1185.9		581.093	1150.33	610.74	527.727	272.758		213.463		634.458			284.617	290.546	563.304	705.613	326.123	349.842	426.925
1191.83		581.093	1156.26	610.74	527.727	272.758		213.463		634.458			284.617	290.546	563.304	711.542	332.053	415.066	432.855
1191.83		581.093	1156.26	610.74	527.727	272.758		213.463		640.388			284.617	290.546	569.234	711.542	332.053	296.476	432.855
1191.83		581.093	1162.19	610.74	533.657	272.758		213.463		646.317			284.617	290.546	569.234	711.542	332.053	444.714	432.855
1203.69		587.022	1215.55	610.74	533.657	272.758		213.463		652.247			284.617	296.476	569.234	711.542	332.053	498.079	432.855
1227.41		587.022	1227.41	616.67	533.657	272.758		219.392		652.247			290.546	296.476	569.234	717.472	332.053	361.701	432.855
1227.41		587.022	1239.27	616.67	533.657	278.687		219.392		652.247			296.476	296.476	569.234	717.472	332.053	296.476	432.855
1239.27		592.952	1257.06	616.67	539.586	278.687		219.392		652.247			296.476	296.476	569.234	717.472	332.053	444.714	432.855
1245.2		592.952	1405.3	616.67	539.586	278.687		219.392		652.247			296.476	296.476	569.234	729.331	332.053	326.123	432.855
1245.2		592.952	1559.46	616.67	539.586	278.687		219.392		664.106			296.476	296.476	575.163	729.331	332.053	444.714	438.784
1257.06		598.881	1689.91	616.67	545.516	278.687		219.392		664.106			296.476	296.476	575.163	729.331	332.053	302.405	438.784
1286.71		598.881	1761.07	616.67	545.516	278.687		219.392		670.035			296.476	296.476	575.163	729.331	337.982	581.093	438.784
1292.63		604.811	2371.81	616.67	545.516	278.687		219.392		681.894			296.476	302.405	581.093	735.26	337.982	314.264	438.784
1298.56		604.811	2561.55	616.67	545.516	278.687		225.322		681.894			296.476	302.405	587.022	747.119	337.982	266.828	438.784
1304.49		604.811		616.67	545.516	278.687		225.322		681.894			302.405	302.405	587.022	753.049	337.982	272.758	438.784
1304.49		604.811		616.67	551.445	278.687		225.322		681.894			302.405	302.405	587.022	753.049	337.982	278.687	444.714
1310.42		604.811		622.599	557.375	278.687		225.322		681.894			302.405	302.405	587.022	753.049	337.982	290.546	444.714
1322.28		604.811		622.599	557.375	278.687		225.322		687.824			302.405	308.335	587.022	753.049	337.982	260.899	444.714
1346		610.74		622.599	563.304	284.617		225.322		687.824			302.405	308.335	592.952	758.978	337.982	628.529	444.714
1346		610.74		622.599	563.304	284.617		225.322		693.754			302.405	308.335	598.881	758.978	337.982	225.322	444.714
1381.58		610.74		622.599	563.304	284.617		225.322		705.613			302.405	308.335	598.881	758.978	337.982	284.617	444.714
1387.51		610.74		628.529	563.304	284.617		225.322		711.542			308.335	308.335	598.881	758.978	343.912	367.63	444.714
1434.94		610.74		628.529	569.234	284.617		225.322		711.542			308.335	308.335	604.811	764.908	343.912	249.04	444.714
1434.94		610.74		628.529	569.234	290.546		231.251		717.472			308.335	308.335	604.811	764.908	343.912	302.405	444.714
1452.73		610.74		628.529	569.234	290.546		231.251		717.472			308.335	314.264	610.74	770.837	343.912	343.912	450.643
1458.66		610.74		628.529	569.234	290.546		231.251		717.472			308.335	314.264	610.74	776.767	343.912	326.123	450.643
1476.45		610.74		628.529	569.234	290.546		231.251		723.401			308.335	314.264	610.74	776.767	343.912	379.489	450.643
1494.24		610.74		634.458	581.093	290.546		231.251		723.401			308.335	314.264	616.67	788.626	343.912	278.687	450.643
1517.96		616.67		634.458	581.093	296.476		231.251		723.401			308.335	314.264	634.458	794.555	343.912	249.04	456.573
1529.82		616.67		634.458	581.093	296.476		231.251		729.331			308.335	314.264	646.317	794.555	343.912	308.335	456.573
1589.11		616.67		634.458	581.093	296.476		231.251		729.331			314.264	320.194	646.317	794.555	343.912	260.899	456.573
1612.83		616.67		634.458	587.022	296.476		231.251		729.331			314.264	320.194	652.247	794.555	343.912	266.828	456.573
1612.83		616.67		634.458	587.022	302.405		231.251		729.331			314.264	320.194	652.247	794.555	343.912	308.335	456.573
1654.34		616.67		640.388	592.952	302.405		231.251		735.26			314.264	320.194	652.247	800.485	349.842	296.476	456.573
1678.05		616.67		640.388	592.952	302.405		237.181		741.19			320.194	320.194	658.176	800.485	349.842	243.11	456.573
1678.05		622.599		640.388	592.952	302.405		237.181		741.19			320.194	320.194	658.176	800.485	349.842	266.828	462.502
1719.56		622.599		640.388	592.952	302.405		237.181		741.19			320.194	320.194	658.176	800.485	349.842	326.123	462.502
1719.56		622.599		640.388	592.952	302.405		237.181		747.119			320.194	320.194	664.106	806.414	349.842	213.463	462.502
1737.35		622.599		646.317	598.881	308.335		237.181		747.119			320.194	326.123	670.035	812.344	349.842	575.163	462.502
1761.07		622.599		646.317	604.811	308.335		237.181		747.119			320.194	326.123	670.035	818.273	355.771	272.758	468.432
1790.71		622.599		646.317	604.811	308.335		243.11		753.049			320.194	326.123	670.035	818.273	355.771	361.701	468.432
1850.01		622.599		646.317	610.74	308.335		243.11		753.049			320.194	326.123	670.035	824.203	355.771	426.925	468.432
1897.45		628.529		646.317	610.74	308.335		249.04		758.978			326.123	326.123	675.965	824.203	355.771	504.009	468.432
2057.54		628.529		652.247	616.67	314.264		249.04		764.908			326.123	326.123	687.824	824.203	355.771	266.828	474.361
2063.47		628.529		652.247	616.67	314.264		249.04		764.908			326.123	332.053	711.542	830.132	355.771	302.405	474.361
2087.19		628.529		652.247	622.599	314.264		249.04		764.908			326.123	332.053	717.472	830.132	355.771	545.516	474.361
2093.12		634.458		652.247	622.599	314.264		249.04		770.837			326.123	332.053	717.472	841.991	361.701	171.956	474.361
2176.13		634.458		652.247	622.599	314.264		249.04		770.837			326.123	332.053	717.472	847.921	361.701	219.392	474.361
2223.57		634.458		652.247	622.599	314.264		249.04		770.837			332.053	332.053	717.472	847.921	361.701	213.463	474.361
2561.55		634.458		658.176	628.529	314.264		254.969		776.767			332.053	332.053	717.472	847.921	361.701	337.982	474.361
2632.71		634.458		658.176	634.458	320.194		254.969		776.767			332.053	332.053	723.401	847.921	361.701	379.489	480.291
2757.23		640.388		658.176	634.458	320.194		254.969		776.767			337.982	337.982	729.331	853.85	361.701	314.264	480.291
2810.59		640.388		664.106	634.458	320.194		254.969		776.767			337.982	337.982	735.26	859.78	361.701	320.194	480.291
		640.388		664.106	640.388	326.123		254.969		782.696			337.982	337.982	735.26	865.71	361.701	444.714	480.291
		640.388		664.106	640.388	326.123		254.969		782.696			337.982	337.982	735.26	865.71	367.63	284.617	486.22
		640.388		670.035	640.388	326.123		254.969		782.696			337.982	343.912	747.119	871.639	367.63	284.617	486.22
		640.388		670.035	646.317	326.123		254.969		782.696			337.982	343.912	747.119	877.569	367.63	432.855	486.22
		640.388		670.035	646.317	332.053		260.899		788.626			337.982	343.912	747.119	883.498	367.63	332.053	486.22
		640.388		670.035	646.317	332.053		260.899		788.626			343.912	343.912	753.049	883.498	367.63	249.04	486.22
		646.317		670.035	646.317	332.053		260.899		788.626			343.912	349.842	753.049	889.428	367.63	278.687	486.22
		646.317		670.035	652.247	332.053		260.899		788.626			343.912	349.842	764.908	889.428	367.63	266.828	486.22
		646.317		675.965	658.176	337.982		260.899		794.555			343.912	349.842	764.908	889.428	373.56	284.617	486.22
		646.317		675.965	658.176	337.982		266.828		794.555			343.912	349.842	764.908	889.428	373.56	284.617	492.15
		646.317		675.965	664.106	343.912		266.828		794.555			343.912	355.771	770.837	889.428	373.56	409.137	492.15
		652.247		675.965	675.965	343.912		266.828		800.485			343.912	355.771	776.767	895.357	373.56	361.701	492.15
		652.247		675.965	675.965	343.912		266.828		800.485			343.912	355.771	776.767	895.357	373.56	450.643	492.15
		652.247		675.965	681.894	343.912		266.828		806.414			343.912	355.771	782.696	895.357	373.56	343.912	492.15
		652.247		675.965	681.894	349.842		266.828		806.414			343.912	355.771	788.626	895.357	379.489	243.11	498.079
		652.247		675.965	681.894	349.842		266.828		812.344			343.912	355.771	794.555	913.146	379.489	349.842	498.079
		652.247		681.894	687.824	349.842		272.758		812.344			343.912	355.771	794.555	913.146	379.489	237.181	498.079
		652.247		681.894	693.754	355.771		272.758		812.344			343.912	355.771	794.555	913.146	379.489	326.123	498.079
		652.247		681.894	699.683	355.771		272.758		812.344			343.912	361.701	800.485	919.075	379.489	326.123	504.009
		652.247		681.894	699.683	355.771		272.758		818.273			343.912	361.701	800.485	925.005	379.489	551.445	504.009
		652.247		687.824	699.683	355.771		278.687		818.273			349.842	361.701	800.485	925.005	379.489	266.828	504.009
		652.247		687.824	705.613	361.701		278.687		824.203			349.842	361.701	806.414	925.005	385.419	254.969	504.009
		652.247		687.824	705.613	361.701		278.687		824.203			349.842	361.701	812.344	925.005	385.419	302.405	504.009
		652.247		687.824	711.542	361.701		278.687		824.203			349.842	367.63	818.273	925.005	385.419	521.798	504.009
		652.247		687.824	711.542	367.63		284.617		824.203			349.842	367.63	824.203	925.005	385.419	409.137	509.938
		658.176		687.824	717.472	367.63		284.617		824.203			355.771	367.63	830.132	930.934	385.419	450.643	509.938
		658.176		687.824	717.472	367.63		284.617		830.132			355.771	367.63	830.132	936.864	385.419	527.727	509.938
		658.176		693.754	717.472	367.63		284.617		830.132			355.771	373.56	836.062	936.864	385.419	450.643	509.938
		658.176		693.754	717.472	367.63		284.617		836.062			355.771	373.56	836.062	936.864	385.419	284.617	515.868
		658.176		693.754	723.401	367.63		284.617		836.062			355.771	379.489	836.062	936.864	385.419	468.432	515.868
		658.176		693.754	729.331	367.63		284.617		836.062			355.771	379.489	841.991	936.864	385.419	302.405	515.868
		658.176		693.754	735.26	373.56		290.546		841.991			355.771	379.489	841.991	936.864	385.419	290.546	515.868
		658.176		693.754	741.19	373.56		290.546		841.991			355.771	379.489	847.921	942.793	385.419	249.04	521.798
		658.176		693.754	753.049	373.56		290.546		841.991			355.771	379.489	853.85	942.793	385.419	450.643	521.798
		664.106		699.683	758.978	373.56		290.546		847.921			367.63	379.489	859.78	942.793	391.348	397.278	521.798
		664.106		699.683	764.908	373.56		290.546		853.85			367.63	385.419	865.71	948.723	391.348	397.278	527.727
		664.106		699.683	770.837	379.489		296.476		853.85			367.63	385.419	877.569	948.723	391.348	486.22	527.727
		664.106		699.683	770.837	379.489		296.476		865.71			367.63	385.419	883.498	954.652	391.348	349.842	527.727
		664.106		699.683	776.767	379.489		296.476		871.639			367.63	385.419	883.498	954.652	391.348	415.066	527.727
		670.035		699.683	782.696	379.489		302.405		871.639			367.63	385.419	889.428	966.511	391.348	770.837	527.727
		670.035		705.613	782.696	385.419		302.405		877.569			367.63	385.419	901.287	972.441	391.348	337.982	533.657
		670.035		705.613	782.696	385.419		302.405		877.569			373.56	385.419	907.216	972.441	397.278	308.335	533.657
		675.965		705.613	782.696	385.419		302.405		883.498			373.56	385.419	907.216	972.441	397.278	343.912	533.657
		675.965		705.613	788.626	385.419		302.405		889.428			373.56	385.419	919.075	978.37	397.278	308.335	539.586
		675.965		705.613	788.626	385.419		302.405		895.357			373.56	391.348	936.864	984.3	397.278	260.899	539.586
		675.965		711.542	806.414	385.419		302.405		901.287			373.56	391.348	948.723	990.229	403.207	438.784	539.586
		675.965		711.542	806.414	385.419		302.405		901.287			373.56	391.348	954.652	990.229	403.207	575.163	539.586
		675.965		711.542	812.344	391.348		302.405		901.287			379.489	391.348	954.652	996.159	403.207	320.194	539.586
		675.965		717.472	824.203	391.348		308.335		907.216			379.489	391.348	954.652	1002.09	403.207	509.938	539.586
		681.894		717.472	824.203	391.348		308.335		907.216			379.489	391.348	954.652	1002.09	403.207	504.009	545.516
		681.894		717.472	830.132	391.348		308.335		913.146			379.489	391.348	960.582	1002.09	403.207	474.361	545.516
		681.894		717.472	830.132	391.348		308.335		913.146			379.489	391.348	972.441	1002.09	409.137	349.842	545.516
		687.824		723.401	830.132	397.278		314.264		913.146			385.419	397.278	984.3	1008.02	409.137	397.278	551.445
		687.824		723.401	836.062	397.278		314.264		925.005			385.419	397.278	990.229	1013.95	409.137	498.079	551.445
		687.824		723.401	847.921	397.278		314.264		925.005			385.419	403.207	1025.81	1013.95	409.137	314.264	557.375
		687.824		723.401	853.85	397.278		314.264		925.005			385.419	403.207	1037.67	1019.88	409.137	302.405	557.375
		687.824		723.401	853.85	403.207		314.264		925.005			385.419	403.207	1037.67	1019.88	415.066	569.234	557.375
		687.824		723.401	859.78	403.207		320.194		930.934			385.419	403.207	1055.45	1025.81	415.066	272.758	563.304
		693.754		729.331	865.71	403.207		320.194		936.864			385.419	403.207	1055.45	1025.81	415.066	450.643	563.304
		693.754		729.331	871.639	403.207		320.194		936.864			385.419	403.207	1073.24	1025.81	415.066	450.643	563.304
		693.754		729.331	871.639	403.207		320.194		942.793			391.348	403.207	1085.1	1031.74	415.066	444.714	563.304
		693.754		729.331	877.569	403.207		326.123		942.793			391.348	409.137	1102.89	1031.74	415.066	397.278	569.234
		693.754		729.331	877.569	403.207		326.123		948.723			391.348	409.137	1102.89	1037.67	420.996	278.687	569.234
		693.754		735.26	883.498	409.137		326.123		948.723			391.348	415.066	1114.75	1037.67	420.996	290.546	569.234
		699.683		735.26	889.428	409.137		326.123		954.652			397.278	415.066	1114.75	1037.67	420.996	349.842	575.163
		699.683		735.26	889.428	409.137		326.123		960.582			403.207	415.066	1144.4	1037.67	420.996	379.489	575.163
		699.683		735.26	901.287	415.066		326.123		960.582			403.207	415.066	1150.33	1049.52	420.996	533.657	581.093
		699.683		735.26	913.146	415.066		332.053		960.582			403.207	415.066	1156.26	1055.45	426.925	504.009	581.093
		699.683		735.26	913.146	420.996		332.053		960.582			403.207	420.996	1179.97	1055.45	426.925	296.476	581.093
		705.613		741.19	913.146	420.996		332.053		960.582			403.207	420.996	1185.9	1055.45	426.925	391.348	581.093
		705.613		741.19	919.075	420.996		332.053		966.511			403.207	420.996	1191.83	1061.38	426.925	403.207	581.093
		705.613		741.19	936.864	432.855		332.053		966.511			409.137	420.996	1197.76	1061.38	426.925	361.701	581.093
		705.613		741.19	960.582	432.855		337.982		966.511			409.137	426.925	1197.76	1079.17	432.855	533.657	587.022
		705.613		747.119	990.229	432.855		337.982		972.441			409.137	426.925	1209.62	1085.1	432.855	397.278	587.022
		705.613		747.119	1002.09	432.855		337.982		972.441			409.137	432.855	1221.48	1102.89	432.855	302.405	587.022
		711.542		747.119	1008.02	444.714		337.982		972.441			409.137	432.855	1221.48	1108.82	432.855	373.56	587.022
		711.542		747.119	1008.02	444.714		343.912		978.37			409.137	432.855	1221.48	1114.75	432.855	332.053	587.022
		711.542		747.119	1008.02	444.714		343.912		978.37			415.066	432.855	1251.13	1114.75	432.855	486.22	587.022
		711.542		753.049	1008.02	444.714		343.912		978.37			415.066	432.855	1257.06	1114.75	432.855	343.912	587.022
		711.542		753.049	1025.81	450.643		343.912		984.3			415.066	432.855	1298.56	1114.75	432.855	456.573	587.022
		711.542		753.049	1025.81	456.573		343.912		990.229			415.066	438.784	1298.56	1132.54	438.784	373.56	587.022
		717.472		753.049	1025.81	456.573		349.842		990.229			420.996	438.784	1316.35	1132.54	438.784	415.066	592.952
		717.472		753.049	1031.74	462.502		349.842		996.159			420.996	438.784	1346	1144.4	438.784	551.445	592.952
		717.472		753.049	1049.52	462.502		349.842		1002.09			420.996	444.714	1363.79	1150.33	438.784	355.771	592.952
		723.401		758.978	1061.38	468.432		355.771		1002.09			426.925	444.714	1405.3	1156.26	438.784	337.982	592.952
		723.401		758.978	1079.17	468.432		355.771		1008.02			426.925	444.714	1411.23	1162.19	444.714	426.925	592.952
		723.401		758.978	1079.17	468.432		361.701		1008.02			426.925	450.643	1446.8	1168.11	444.714	343.912	598.881
		723.401		758.978	1079.17	468.432		361.701		1013.95			426.925	450.643	1464.59	1168.11	444.714	343.912	598.881
		723.401		758.978	1085.1	468.432		367.63		1013.95			426.925	450.643	1476.45	1168.11	444.714	563.304	598.881
		729.331		758.978	1096.96	474.361		367.63		1019.88			426.925	450.643	1482.38	1168.11	444.714	462.502	604.811
		729.331		764.908	1120.68	474.361		367.63		1025.81			426.925	450.643	1488.31	1179.97	444.714	444.714	604.811
		729.331		764.908	1126.61	474.361		373.56		1031.74			432.855	450.643	1494.24	1185.9	444.714	420.996	604.811
		729.331		764.908	1138.47	474.361		373.56		1031.74			432.855	456.573	1506.1	1185.9	444.714	444.714	604.811
		729.331		764.908	1168.11	480.291		373.56		1031.74			432.855	456.573	1512.03	1191.83	444.714	486.22	604.811
		735.26		764.908	1209.62	480.291		373.56		1037.67			432.855	456.573	1523.89	1191.83	444.714	468.432	610.74
		735.26		770.837	1227.41	480.291		379.489		1043.6			432.855	456.573	1583.18	1191.83	450.643	332.053	610.74
		735.26		770.837	1286.71	480.291		379.489		1043.6			438.784	462.502	1589.11	1197.76	450.643	272.758	610.74
		735.26		770.837	1304.49	480.291		379.489		1055.45			438.784	462.502	1636.55	1197.76	450.643	509.938	610.74
		735.26		770.837	1316.35	486.22		379.489		1055.45			438.784	462.502	1660.26	1203.69	450.643	509.938	616.67
		735.26		770.837	1351.93	486.22		379.489		1061.38			438.784	462.502	1666.19	1209.62	450.643	426.925	622.599
		741.19		770.837	1375.65	486.22		385.419		1073.24			438.784	462.502	1678.05	1221.48	456.573	462.502	622.599
		741.19		776.767	1393.44	492.15		391.348		1073.24			444.714	468.432	1683.98	1221.48	456.573	355.771	622.599
		741.19		776.767	1417.15	492.15		391.348		1073.24			444.714	468.432	1689.91	1239.27	456.573	290.546	622.599
		741.19		782.696	1535.74	492.15		391.348		1073.24			444.714	474.361	1778.86	1239.27	456.573	397.278	622.599
		741.19		782.696	1755.14	492.15		391.348		1085.1			450.643	474.361	1855.94	1245.2	456.573	432.855	628.529
		747.119		788.626	1755.14	492.15		391.348		1085.1			450.643	474.361	1927.09	1245.2	456.573	498.079	628.529
		747.119		788.626	1767	492.15		397.278		1091.03			450.643	474.361	1974.53	1251.13	462.502	492.15	628.529
		747.119		788.626	1850.01	498.079		397.278		1102.89			450.643	474.361	2010.11	1268.92	462.502	622.599	634.458
		747.119		794.555	1861.87	504.009		397.278		1102.89			456.573	474.361	2039.75	1268.92	462.502	373.56	634.458
		747.119		794.555	2217.64	504.009		403.207		1108.82			456.573	474.361	2271.01	1280.78	462.502	385.419	634.458
		747.119		794.555	3148.57	509.938		409.137		1114.75			456.573	480.291	2300.65	1292.63	462.502	278.687	640.388
		747.119		794.555		509.938		409.137		1132.54			462.502	480.291	2472.61	1298.56	462.502	343.912	640.388
		753.049		794.555		509.938		409.137		1138.47			468.432	480.291	2484.47	1310.42	468.432	379.489	646.317
		753.049		800.485		521.798		409.137		1138.47			468.432	480.291	2490.4	1310.42	468.432	278.687	646.317
		753.049		806.414		521.798		409.137		1150.33			468.432	486.22	2822.45	1310.42	468.432	397.278	646.317
		753.049		806.414		521.798		415.066		1162.19			468.432	486.22		1334.14	468.432	332.053	652.247
		753.049		806.414		521.798		415.066		1168.11			474.361	486.22		1334.14	468.432	563.304	652.247
		753.049		812.344		521.798		415.066		1185.9			480.291	486.22		1346	468.432	468.432	652.247
		758.978		812.344		527.727		420.996		1185.9			480.291	492.15		1346	468.432	397.278	658.176
		758.978		812.344		527.727		420.996		1197.76			486.22	492.15		1351.93	474.361	296.476	658.176
		758.978		812.344		527.727		426.925		1203.69			486.22	492.15		1351.93	474.361	420.996	658.176
		758.978		818.273		533.657		426.925		1209.62			486.22	492.15		1363.79	474.361	420.996	658.176
		758.978		818.273		533.657		432.855		1215.55			486.22	498.079		1375.65	474.361	504.009	658.176
		764.908		818.273		533.657		432.855		1215.55			486.22	498.079		1411.23	474.361	569.234	664.106
		764.908		818.273		533.657		438.784		1215.55			486.22	498.079		1423.08	474.361	272.758	664.106
		764.908		818.273		533.657		438.784		1215.55			486.22	498.079		1423.08	474.361	812.344	664.106
		764.908		824.203		533.657		438.784		1221.48			492.15	498.079		1429.01	474.361	343.912	664.106
		764.908		830.132		539.586		438.784		1227.41			492.15	498.079		1440.87	474.361	278.687	664.106
		764.908		830.132		539.586		438.784		1233.34			492.15	498.079		1464.59	480.291	355.771	675.965
		764.908		836.062		539.586		444.714		1233.34			492.15	498.079		1470.52	480.291	349.842	681.894
		770.837		836.062		545.516		444.714		1239.27			498.079	504.009		1482.38	480.291	664.106	681.894
		770.837		836.062		545.516		450.643		1251.13			498.079	509.938		1482.38	480.291	480.291	681.894
		770.837		836.062		551.445		450.643		1262.99			498.079	509.938		1506.1	480.291	391.348	687.824
		770.837		841.991		551.445		450.643		1268.92			498.079	509.938		1517.96	480.291	444.714	693.754
		770.837		841.991		557.375		450.643		1280.78			498.079	515.868		1517.96	480.291	349.842	693.754
		770.837		841.991		557.375		456.573		1280.78			498.079	515.868		1523.89	480.291	604.811	693.754
		770.837		841.991		563.304		456.573		1280.78			504.009	515.868		1553.53	480.291	361.701	693.754
		776.767		847.921		563.304		456.573		1298.56			509.938	521.798		1559.46	480.291	379.489	693.754
		776.767		853.85		563.304		462.502		1298.56			509.938	521.798		1559.46	480.291	337.982	699.683
		776.767		853.85		563.304		462.502		1304.49			515.868	521.798		1589.11	486.22	326.123	699.683
		776.767		853.85		563.304		468.432		1310.42			521.798	527.727		1612.83	486.22	498.079	699.683
		782.696		859.78		569.234		474.361		1316.35			521.798	527.727		1612.83	486.22	326.123	705.613
		782.696		859.78		569.234		474.361		1322.28			521.798	527.727		1618.76	486.22	314.264	705.613
		782.696		859.78		569.234		480.291		1334.14			527.727	527.727		1630.62	486.22	409.137	705.613
		782.696		859.78		569.234		486.22		1334.14			527.727	527.727		1636.55	486.22	332.053	711.542
		788.626		865.71		587.022		486.22		1357.86			527.727	533.657		1642.48	486.22	610.74	717.472
		788.626		865.71		587.022		492.15		1357.86			533.657	533.657		1648.41	486.22	521.798	723.401
		788.626		865.71		587.022		492.15		1381.58			533.657	539.586		1695.84	486.22	468.432	723.401
		788.626		865.71		598.881		498.079		1381.58			539.586	545.516		1701.77	492.15	539.586	729.331
		788.626		865.71		598.881		498.079		1387.51			539.586	545.516		1707.7	492.15	592.952	729.331
		794.555		871.639		604.811		498.079		1393.44			539.586	545.516		1707.7	492.15	587.022	735.26
		794.555		871.639		610.74		498.079		1399.37			545.516	551.445		1737.35	492.15	432.855	735.26
		794.555		877.569		610.74		504.009		1405.3			551.445	557.375		1755.14	492.15	296.476	735.26
		794.555		877.569		610.74		504.009		1411.23			551.445	557.375		1767	498.079	527.727	741.19
		794.555		877.569		610.74		509.938		1417.15			551.445	557.375		1767	498.079	391.348	741.19
		794.555		877.569		622.599		509.938		1423.08			551.445	563.304		1820.36	498.079	652.247	747.119
		794.555		877.569		622.599		509.938		1452.73			557.375	563.304		1826.29	504.009	575.163	747.119
		794.555		877.569		622.599		515.868		1470.52			557.375	563.304		1826.29	504.009	438.784	747.119
		794.555		877.569		622.599		515.868		1470.52			557.375	569.234		1844.08	504.009	391.348	753.049
		800.485		883.498		622.599		521.798		1476.45			557.375	575.163		1844.08	504.009	337.982	753.049
		800.485		889.428		622.599		521.798		1482.38			557.375	575.163		1844.08	504.009	462.502	753.049
		800.485		901.287		628.529		521.798		1494.24			557.375	575.163		1891.52	504.009	877.569	753.049
		800.485		907.216		628.529		527.727		1517.96			563.304	575.163		1891.52	509.938	462.502	753.049
		806.414		907.216		634.458		533.657		1529.82			563.304	581.093		1927.09	509.938	610.74	758.978
		806.414		907.216		634.458		539.586		1529.82			569.234	581.093		1950.81	509.938	539.586	764.908
		806.414		913.146		634.458		545.516		1535.74			569.234	581.093		1950.81	515.868	397.278	764.908
		806.414		913.146		634.458		545.516		1535.74			569.234	587.022		1986.39	515.868	569.234	764.908
		806.414		919.075		640.388		551.445		1565.39			569.234	587.022		2039.75	515.868	474.361	764.908
		806.414		919.075		646.317		551.445		1565.39			575.163	587.022		2116.84	515.868	355.771	770.837
		812.344		925.005		646.317		557.375		1577.25			575.163	592.952		2134.63	521.798	539.586	770.837
		812.344		925.005		658.176		557.375		1595.04			587.022	598.881		2158.34	521.798	492.15	770.837
		812.344		930.934		664.106		557.375		1595.04			587.022	598.881		2205.78	521.798	361.701	776.767
		818.273		936.864		670.035		557.375		1618.76			587.022	604.811		2211.71	521.798	444.714	776.767
		824.203		936.864		670.035		563.304		1642.48			592.952	604.811		2217.64	521.798	385.419	776.767
		824.203		936.864		675.965		563.304		1642.48			598.881	604.811		2217.64	527.727	486.22	782.696
		824.203		936.864		681.894		569.234		1660.26			598.881	610.74		2300.65	527.727	551.445	782.696
		824.203		942.793		687.824		569.234		1666.19			598.881	610.74		2318.44	527.727	343.912	782.696
		824.203		942.793		687.824		581.093		1678.05			604.811	610.74		2330.3	527.727	468.432	788.626
		830.132		942.793		693.754		581.093		1683.98			604.811	610.74		2336.23	533.657	355.771	788.626
		830.132		948.723		699.683		581.093		1683.98			604.811	622.599		2389.6	533.657	480.291	794.555
		830.132		948.723		699.683		604.811		1695.84			604.811	622.599		2496.33	533.657	569.234	794.555
		830.132		954.652		705.613		604.811		1695.84			610.74	622.599		2549.69	533.657	569.234	794.555
		830.132		954.652		705.613		616.67		1701.77			610.74	628.529		2573.41	533.657	409.137	800.485
		830.132		954.652		723.401		622.599		1701.77			610.74	628.529		2603.06	533.657	391.348	812.344
		836.062		954.652		723.401		634.458		1701.77			610.74	628.529		2988.48	539.586	444.714	818.273
		836.062		960.582		723.401		634.458		1725.49			616.67	634.458		4915.57	539.586	462.502	818.273
		836.062		960.582		723.401		640.388		1725.49			616.67	634.458			539.586	681.894	818.273
		841.991		966.511		735.26		652.247		1731.42			616.67	634.458			539.586	409.137	824.203
		841.991		966.511		735.26		652.247		1749.21			616.67	634.458			539.586	598.881	824.203
		841.991		972.441		735.26		652.247		1767			622.599	640.388			539.586	604.811	830.132
		841.991		972.441		741.19		658.176		1808.5			622.599	640.388			539.586	492.15	830.132
		841.991		972.441		753.049		658.176		1820.36			628.529	646.317			539.586	480.291	830.132
		847.921		978.37		753.049		664.106		1832.22			628.529	646.317			545.516	569.234	836.062
		847.921		984.3		758.978		664.106		1855.94			628.529	652.247			545.516	486.22	836.062
		847.921		984.3		770.837		664.106		1879.66			628.529	652.247			545.516	296.476	836.062
		853.85		984.3		776.767		664.106		1879.66			628.529	658.176			545.516	385.419	836.062
		853.85		990.229		776.767		687.824		1903.38			634.458	658.176			545.516	670.035	836.062
		853.85		990.229		782.696		693.754		1944.88			634.458	664.106			545.516	480.291	841.991
		853.85		990.229		788.626		693.754		2004.18			634.458	670.035			545.516	480.291	841.991
		853.85		996.159		800.485		711.542		2016.04			634.458	675.965			545.516	462.502	841.991
		859.78		996.159		812.344		717.472		2057.54			640.388	675.965			545.516	776.767	847.921
		859.78		996.159		818.273		717.472		2081.26			640.388	675.965			545.516	462.502	865.71
		859.78		1002.09		824.203		741.19		2164.27			640.388	681.894			551.445	492.15	865.71
		859.78		1002.09		836.062		747.119		2170.2			640.388	687.824			551.445	468.432	865.71
		865.71		1008.02		836.062		753.049		2199.85			646.317	693.754			551.445	415.066	865.71
		865.71		1013.95		836.062		753.049		2229.5			646.317	693.754			551.445	480.291	877.569
		865.71		1019.88		841.991		764.908		2265.08			652.247	705.613			551.445	587.022	877.569
		871.639		1019.88		841.991		770.837		2318.44			652.247	729.331			551.445	498.079	877.569
		871.639		1019.88		841.991		782.696		2567.48			652.247	729.331			551.445	587.022	883.498
		871.639		1025.81		847.921		788.626		2662.35			658.176	735.26			551.445	438.784	889.428
		871.639		1031.74		877.569		794.555		2662.35			658.176	735.26			557.375	361.701	889.428
		871.639		1031.74		877.569		806.414		2697.93			658.176	735.26			557.375	403.207	889.428
		871.639		1031.74		883.498		812.344		2769.08			658.176	735.26			557.375	326.123	889.428
		877.569		1031.74		883.498		836.062		2804.66			664.106	735.26			563.304	504.009	889.428
		883.498		1037.67		895.357		836.062		2822.45			664.106	747.119			563.304	420.996	901.287
		883.498		1043.6		907.216		841.991		2846.17			664.106	753.049			563.304	361.701	901.287
		883.498		1049.52		913.146		847.921		2875.82			670.035	758.978			563.304	515.868	901.287
		889.428		1049.52		919.075		847.921		2881.75			670.035	764.908			569.234	480.291	907.216
		889.428		1049.52		919.075		853.85		2911.39			675.965	764.908			569.234	806.414	907.216
		889.428		1055.45		919.075		865.71					675.965	770.837			569.234	403.207	913.146
		895.357		1067.31		930.934		877.569					675.965	782.696			569.234	420.996	919.075
		895.357		1067.31		942.793		901.287					675.965	782.696			569.234	468.432	919.075
		895.357		1067.31		948.723		913.146					681.894	788.626			569.234	545.516	930.934
		895.357		1067.31		948.723		990.229					681.894	794.555			575.163	545.516	930.934
		895.357		1073.24		960.582		1008.02					681.894	794.555			575.163	397.278	930.934
		901.287		1073.24		978.37		1025.81					681.894	794.555			575.163	527.727	930.934
		901.287		1073.24		984.3		1037.67					687.824	794.555			575.163	456.573	936.864
		901.287		1073.24		1025.81		1043.6					687.824	800.485			581.093	432.855	936.864
		901.287		1079.17		1025.81		1067.31					687.824	800.485			581.093	515.868	942.793
		901.287		1079.17		1031.74		1085.1					693.754	806.414			581.093	533.657	954.652
		907.216		1085.1		1055.45		1114.75					693.754	812.344			581.093	391.348	954.652
		913.146		1085.1		1055.45		1132.54					693.754	812.344			587.022	533.657	954.652
		919.075		1085.1		1073.24		1156.26					699.683	818.273			587.022	456.573	960.582
		919.075		1091.03		1079.17		1221.48					699.683	818.273			587.022	587.022	966.511
		919.075		1091.03		1085.1		1233.34					699.683	824.203			587.022	533.657	972.441
		919.075		1091.03		1132.54		1257.06					699.683	830.132			587.022	581.093	972.441
		925.005		1096.96		1132.54		1274.85					705.613	836.062			587.022	610.74	972.441
		925.005		1096.96		1132.54		1298.56					705.613	836.062			587.022	622.599	972.441
		925.005		1096.96		1209.62		1340.07					705.613	836.062			587.022	521.798	978.37
		925.005		1102.89		1209.62		1399.37					705.613	841.991			592.952	397.278	978.37
		930.934		1102.89		1215.55		1423.08					705.613	841.991			592.952	468.432	984.3
		930.934		1108.82		1280.78		1488.31					705.613	853.85			592.952	664.106	984.3
		930.934		1114.75		1286.71		1494.24					711.542	859.78			598.881	598.881	1002.09
		936.864		1114.75		1334.14		1867.8					717.472	865.71			598.881	504.009	1002.09
		936.864		1114.75		1340.07		2152.41					717.472	871.639			598.881	563.304	1025.81
		942.793		1120.68		1375.65		2176.13					723.401	877.569			598.881	480.291	1031.74
		948.723		1120.68		1500.17							729.331	883.498			598.881	385.419	1031.74
		948.723		1120.68		1553.53							735.26	889.428			604.811	628.529	1037.67
		948.723		1126.61		1672.12							735.26	895.357			604.811	646.317	1043.6
		948.723		1138.47		1719.56							741.19	895.357			604.811	604.811	1043.6
		948.723		1138.47		1790.71							741.19	895.357			604.811	681.894	1049.52
		954.652		1138.47		1850.01							747.119	936.864			604.811	539.586	1049.52
		960.582		1144.4		1950.81							753.049	954.652			604.811	545.516	1055.45
		960.582		1150.33		1980.46							753.049	960.582			604.811	598.881	1061.38
		966.511		1162.19		3029.98							753.049	966.511			610.74	539.586	1067.31
		972.441		1162.19									753.049	978.37			610.74	747.119	1073.24
		972.441		1174.04									758.978	990.229			610.74	687.824	1073.24
		972.441		1179.97									758.978	1008.02			610.74	545.516	1073.24
		978.37		1197.76									758.978	1008.02			610.74	444.714	1073.24
		978.37		1197.76									770.837	1019.88			616.67	569.234	1085.1
		984.3		1209.62									770.837	1025.81			616.67	1025.81	1091.03
		984.3		1209.62									770.837	1061.38			622.599	551.445	1102.89
		990.229		1215.55									770.837	1079.17			622.599	604.811	1120.68
		990.229		1215.55									776.767	1126.61			622.599	462.502	1120.68
		990.229		1233.34									782.696	1138.47			622.599	681.894	1120.68
		990.229		1239.27									788.626	1162.19			622.599	670.035	1150.33
		1002.09		1274.85									788.626	1174.04			622.599	907.216	1162.19
		1002.09		1274.85									800.485	1191.83			628.529	569.234	1162.19
		1002.09		1274.85									800.485	1191.83			628.529	598.881	1168.11
		1019.88		1280.78									806.414	1197.76			628.529	664.106	1174.04
		1019.88		1298.56									806.414	1203.69			628.529	735.26	1185.9
		1025.81		1316.35									812.344	1233.34			628.529	907.216	1203.69
		1025.81		1328.21									812.344	1239.27			628.529	681.894	1209.62
		1031.74		1351.93									818.273	1251.13			634.458	462.502	1215.55
		1031.74		1363.79									824.203	1257.06			634.458	474.361	1215.55
		1037.67		1375.65									841.991	1274.85			634.458	687.824	1233.34
		1043.6		1387.51									841.991	1304.49			634.458	634.458	1233.34
		1043.6		1387.51									847.921	1340.07			640.388	545.516	1239.27
		1043.6		1393.44									847.921	1351.93			640.388	658.176	1239.27
		1043.6		1399.37									853.85	1387.51			640.388	456.573	1239.27
		1049.52		1411.23									859.78	1423.08			640.388	557.375	1245.2
		1049.52		1423.08									859.78	1517.96			640.388	806.414	1251.13
		1067.31		1423.08									859.78	1814.43			646.317	587.022	1262.99
		1067.31		1423.08									865.71	1832.22			646.317	450.643	1274.85
		1067.31		1429.01									865.71	2419.24			646.317	622.599	1280.78
		1067.31		1434.94									865.71	2567.48			652.247	278.687	1310.42
		1073.24		1440.87									865.71				652.247	616.67	1310.42
		1073.24		1440.87									871.639				652.247	575.163	1334.14
		1073.24		1458.66									871.639				652.247	592.952	1334.14
		1085.1		1470.52									877.569				664.106	539.586	1340.07
		1091.03		1482.38									877.569				664.106	539.586	1351.93
		1091.03		1482.38									877.569				664.106	711.542	1363.79
		1096.96		1482.38									883.498				664.106	853.85	1387.51
		1102.89		1494.24									883.498				664.106	432.855	1393.44
		1102.89		1529.82									883.498				664.106	735.26	1405.3
		1108.82		1541.67									883.498				664.106	776.767	1423.08
		1126.61		1571.32									883.498				670.035	634.458	1446.8
		1132.54		1577.25									883.498				670.035	616.67	1458.66
		1132.54		1606.9									895.357				670.035	557.375	1458.66
		1132.54		1612.83									895.357				670.035	587.022	1494.24
		1156.26		1630.62									901.287				670.035	486.22	1517.96
		1168.11		1654.34									907.216				675.965	533.657	1523.89
		1174.04		1678.05									907.216				675.965	474.361	1523.89
		1185.9		1707.7									907.216				675.965	640.388	1535.74
		1197.76		1719.56									913.146				675.965	658.176	1577.25
		1203.69		1761.07									913.146				681.894	675.965	1595.04
		1209.62		1772.93									913.146				681.894	539.586	1600.97
		1227.41		1820.36									913.146				681.894	480.291	1606.9
		1233.34		1867.8									913.146				681.894	764.908	1630.62
		1233.34		1903.38									919.075				681.894	1085.1	1648.41
		1233.34		1921.16									925.005				687.824	670.035	1654.34
		1251.13		1992.32									925.005				687.824	776.767	1666.19
		1286.71		1992.32									930.934				687.824	592.952	1683.98
		1322.28		2099.05									930.934				687.824	711.542	1701.77
		1328.21											936.864				693.754	474.361	1701.77
		1334.14											936.864				699.683	539.586	1707.7
		1351.93											936.864				699.683	587.022	1707.7
		1357.86											942.793				699.683	575.163	1725.49
		1357.86											942.793				699.683	841.991	1737.35
		1363.79											954.652				699.683	836.062	1761.07
		1429.01											960.582				705.613	966.511	1802.57
		1452.73											960.582				705.613	966.511	1838.15
		1547.6											984.3				705.613	966.511	1921.16
		1589.11											990.229				705.613	794.555	1950.81
		1589.11											990.229				711.542	670.035	2069.4
		1701.77											996.159				711.542	930.934	2158.34
		1701.77											996.159				717.472	527.727	2158.34
		1814.43											996.159				717.472	598.881	2187.99
		1968.6											996.159				717.472	598.881	2235.43
		2116.84											1013.95				717.472	521.798	2253.22
		2176.13											1019.88				717.472	948.723	2300.65
													1049.52				717.472	847.921	2312.51
													1049.52				723.401	539.586	2365.88
													1055.45				723.401	569.234	2662.35
													1061.38				723.401	628.529	2697.93
													1079.17				723.401	705.613	2929.18
													1079.17				723.401	930.934	2958.83
													1096.96				723.401	545.516	2994.41
													1102.89				729.331	693.754
													1102.89				729.331	640.388
													1108.82				729.331	800.485
													1108.82				729.331	539.586
													1114.75				735.26	664.106
													1132.54				735.26	699.683
													1132.54				735.26	616.67
													1144.4				735.26	604.811
													1156.26				735.26	711.542
													1168.11				741.19	569.234
													1168.11				741.19	545.516
													1179.97				741.19	604.811
													1179.97				741.19	806.414
													1185.9				747.119	711.542
													1185.9				747.119	563.304
													1191.83				747.119	747.119
													1233.34				747.119	830.132
													1239.27				753.049	729.331
													1251.13				758.978	616.67
													1286.71				758.978	723.401
													1304.49				758.978	960.582
													1316.35				764.908	1091.03
													1340.07				764.908	1031.74
													1351.93				764.908	824.203
													1399.37				770.837	853.85
													1423.08				770.837	841.991
													1423.08				776.767	800.485
													1476.45				776.767	640.388
													1512.03				776.767	776.767
													1523.89				776.767	687.824
													1523.89				776.767	687.824
													1529.82				782.696	670.035
													1529.82				782.696	693.754
													1547.6				782.696	598.881
													1547.6				782.696	788.626
													1559.46				782.696	622.599
													1571.32				782.696	901.287
													1672.12				794.555	587.022
													1713.63				794.555	794.555
													1743.28				800.485	616.67
													1796.64				806.414	616.67
													1909.3				806.414	747.119
													1938.95				806.414	486.22
													1956.74				812.344	1037.67
													1956.74				818.273	575.163
													1968.6				824.203	824.203
													1968.6				824.203	723.401
													2010.11				830.132	764.908
													2010.11				836.062	1008.02
													2016.04				836.062	747.119
													2087.19				836.062	498.079
													2122.77				841.991	877.569
													2371.81				841.991	788.626
													2769.08				847.921	984.3
													2769.08				847.921	800.485
													2816.52				847.921	670.035
													2958.83				859.78	1144.4
																	859.78	836.062
																	859.78	741.19
																	865.71	705.613
																	865.71	705.613
																	865.71	687.824
																	871.639	1049.52
																	871.639	699.683
																	871.639	670.035
																	871.639	919.075
																	877.569	889.428
																	877.569	1168.11
																	889.428	658.176
																	889.428	836.062
																	895.357	1185.9
																	895.357	782.696
																	895.357	1079.17
																	901.287	670.035
																	907.216	788.626
																	913.146	806.414
																	913.146	836.062
																	913.146	925.005
																	919.075	1067.31
																	919.075	1156.26
																	925.005	480.291
																	925.005	1013.95
																	925.005	1156.26
																	925.005	622.599
																	925.005	598.881
																	925.005	747.119
																	930.934	990.229
																	930.934	972.441
																	930.934	1168.11
																	936.864	1215.55
																	936.864	1316.35
																	936.864	1197.76
																	936.864	853.85
																	942.793	1108.82
																	942.793	776.767
																	942.793	978.37
																	948.723	877.569
																	948.723	1031.74
																	954.652	883.498
																	954.652	1369.72
																	954.652	913.146
																	954.652	1600.97
																	954.652	1351.93
																	960.582	1114.75
																	960.582	1031.74
																	966.511	788.626
																	966.511	1144.4
																	966.511	966.511
																	966.511	990.229
																	978.37	948.723
																	984.3	800.485
																	984.3	770.837
																	984.3	1096.96
																	990.229	1179.97
																	990.229	1055.45
																	990.229	1209.62
																	996.159	1209.62
																	996.159	1055.45
																	996.159	1470.52
																	996.159	1346
																	1002.09	1322.28
																	1008.02	1102.89
																	1008.02	1179.97
																	1013.95	1417.15
																	1013.95	889.428
																	1019.88	936.864
																	1019.88	960.582
																	1019.88	901.287
																	1025.81	1138.47
																	1031.74	1061.38
																	1031.74	996.159
																	1037.67	996.159
																	1043.6	847.921
																	1043.6	990.229
																	1055.45	942.793
																	1061.38	1221.48
																	1067.31	1417.15
																	1073.24	1612.83
																	1079.17	1357.86
																	1085.1	1458.66
																	1085.1	1043.6
																	1085.1	2021.97
																	1085.1	1120.68
																	1085.1	1268.92
																	1096.96	1108.82
																	1102.89	1310.42
																	1120.68	2425.17
																	1120.68	1446.8
																	1120.68	1274.85
																	1126.61	972.441
																	1132.54	1506.1
																	1132.54	1506.1
																	1132.54	2348.09
																	1132.54	1933.02
																	1138.47	1393.44
																	1138.47	1120.68
																	1144.4	1488.31
																	1150.33	1749.21
																	1168.11	1126.61
																	1185.9	1488.31
																	1191.83	2223.57
																	1191.83	1417.15
																	1197.76	1654.34
																	1203.69	1446.8
																	1209.62	758.978
																	1209.62	1138.47
																	1209.62	1523.89
																	1221.48	1251.13
																	1227.41	1168.11
																	1227.41	1731.42
																	1227.41	1488.31
																	1233.34	2715.72
																	1233.34	2389.6
																	1239.27	2004.18
																	1245.2	1589.11
																	1257.06	2069.4
																	1262.99	1417.15
																	1268.92	2419.24
																	1280.78	1648.41
																	1310.42	2140.56
																	1322.28	2751.3
																	1334.14	2229.5
																	1351.93	2757.23
																	1369.72	1956.74
																	1375.65	1980.46
																	1375.65	1962.67
																	1411.23	2021.97
																	1446.8	1328.21
																	1476.45	1761.07
																	1476.45	3243.45
																	1488.31	2122.77
																	1500.17	1897.45
																	1541.67	2508.19
																	1559.46	2869.89
																	1565.39	1897.45
																	1565.39	2294.72
																	1577.25	2075.33
																	1589.11	2686.07
																	1595.04	2431.1
																	1612.83	2852.1
																	1612.83	3474.7
																	1636.55
																	1642.48
																	1660.26
																	1660.26
																	1678.05
																	1695.84
																	1707.7
																	1719.56
																	1719.56
																	1725.49
																	1755.14
																	1761.07
																	1778.86
																	1802.57
																	1915.23
																	1950.81
																	1992.32
																	2182.06
																	2371.81
																	2371.81
																	2371.81
																	2401.45
																	2466.68
																	2478.54
																	2555.62
																	2603.06
																	2638.64
																	2899.53
																	3836.4
																	3901.62
																	4014.28

## Sheet: Figure 3E
WT					Saline					Low dose					Medium dose
Sample1	Sample2	Sample3	Sample4	Sample5	Sample1	Sample2	Sample3	Sample4	Sample5	Sample1	Sample2	Sample3	Sample4	Sample5	Sample1	Sample2	Sample3	Sample4	Sample5
9.74024	4.87012	4.87012	9.74024	2.43506	4.87012	2.43506	2.43506	2.43506	2.43506	2.43506	5.16476	2.43506	2.43506	2.43506	2.43506	2.43506	2.43506	2.43506	3.44317
9.74024	11.4618	8.14041	7.30518	3.44317	4.87012	2.43506	4.87012	2.43506	2.43506	4.87012	6.88635	4.87012	4.87012	2.43506	2.43506	2.43506	2.43506	2.43506	4.87012
9.74024	18.4797	9.74024	10.6315	4.87012	4.87012	2.43506	4.87012	2.43506	2.43506	5.16476	6.88635	4.87012	4.87012	2.43506	4.87012	4.87012	4.87012	4.87012	5.16476
9.74024	21.7792	9.74024	9.74024	4.87012	4.87012	2.43506	4.87012	2.43506	2.43506	4.87012	4.87012	4.87012	4.87012	4.87012	4.87012	4.87012	4.87012	4.87012	4.87012
12.0535	19.4805	9.74024	12.1753	7.30518	6.88635	2.43506	4.35632	2.43506	4.87012	4.87012	7.30518	6.53327	4.87012	4.87012	4.87012	4.87012	4.87012	4.87012	4.87012
12.8328	18.9107	9.74024	11.9781	8.71264	4.87012	2.43506	4.87012	2.43506	4.87012	4.87012	7.30518	6.88635	4.87012	4.87012	6.53327	6.75486	4.87012	4.87012	4.87012
12.1753	17.5592	11.4813	12.1753	7.30518	6.88635	4.87012	4.87012	4.87012	4.87012	4.87012	7.30518	7.30518	4.87012	4.87012	4.87012	7.30518	6.53327	4.87012	6.1607
11.2208	21.3506	9.74024	9.74024	9.74024	7.30518	4.87012	4.87012	4.35632	4.87012	6.88635	6.88635	9.74024	4.87012	4.87012	4.87012	6.88635	4.87012	4.87012	7.30518
12.1753	24.3506	10.332	9.74024	12.0535	6.88635	4.87012	4.87012	4.87012	4.87012	4.87012	6.88635	7.30518	4.87012	9.74024	4.87012	6.88635	4.87012	4.87012	5.44479
13.069	19.8092	9.74024	14.6104	9.74024	4.87012	4.87012	4.87012	4.87012	6.88635	5.16476	4.87012	9.74024	6.53327	8.61037	4.87012	7.0982	4.87012	4.87012	7.30518
10.8068	23.9586	9.74024	12.1753	11.4813	4.87012	4.87012	4.87012	4.87012	7.30518	4.87012	4.87012	4.87012	4.87012	8.85875	6.53327	6.93018	4.87012	4.87012	4.87012
12.1558	22.1323	9.74024	14.6104	10.9846	7.30518	4.87012	4.87012	4.87012	7.30518	4.87012	7.30518	7.62174	4.87012	9.74024	6.53327	9.74024	4.87012	4.87012	7.30518
12.1753	24.3141	9.74024	13.069	9.74024	7.30518	4.87012	4.87012	4.87012	4.87012	5.16476	4.87012	6.88635	4.87012	8.14041	9.24105	8.71264	7.30518	6.75486	6.88635
14.4691	22.3831	12.1753	12.0097	11.6883	7.30518	4.87012	6.1607	4.87012	4.87012	4.87012	7.30518	7.30518	7.30518	9.45534	7.30518	7.30518	4.87012	6.88635	6.53327
11.9781	20.6615	9.74024	12.0535	12.1753	7.30518	4.87012	6.88635	2.43506	7.30518	4.87012	10.6315	8.61037	4.87012	9.74024	7.30518	8.61037	5.90502	6.88635	7.30518
7.30518	19.4805	10.332	14.4691	14.1574	6.88635	4.87012	4.87012	4.87012	7.30518	5.44479	7.79219	9.74024	6.53327	8.71264	7.30518	9.74024	6.88635	6.88635	6.88635
13.069	24.3506	14.3255	16.5365	9.74024	7.30518	4.87012	6.88635	4.87012	8.61037	7.30518	9.74024	9.74024	6.53327	9.74024	6.68667	9.74024	7.30518	6.88635	4.87012
14.6104	27.0146	14.6104	10.5828	12.1753	6.88635	4.87012	6.88635	4.87012	8.47157	7.30518	6.88635	7.30518	7.30518	9.74024	6.88635	9.74024	4.87012	6.93018	4.87012
9.74024	26.1355	9.74024	13.069	9.74024	4.87012	4.87012	7.30518	6.53327	9.74024	6.75486	6.88635	9.74024	6.75486	9.24105	7.30518	7.30518	7.30518	6.93018	7.30518
10.0276	24.3506	14.1745	12.1753	13.7751	6.93018	4.87012	4.87012	4.87012	8.61037	6.88635	8.10388	8.71264	4.87012	9.74024	8.61037	9.74024	6.49674	7.30518	7.30518
12.1753	25.6631	14.6104	14.6104	17.0454	8.61037	4.87012	6.88635	4.87012	7.30518	4.87012	6.1607	7.30518	4.87012	8.71264	8.61037	10.332	7.30518	7.30518	4.87012
14.6104	27.5503	13.7751	7.30518	14.6104	7.62174	7.30518	6.88635	4.87012	8.61037	7.30518	7.30518	10.1298	6.88635	9.74024	9.24105	11.9781	7.42937	7.30518	8.61037
13.7751	27.0146	14.6104	9.74024	14.6104	7.30518	4.87012	4.87012	6.88635	9.74024	7.30518	9.74024	9.74024	6.53327	12.1753	6.88635	9.74024	7.30518	7.30518	4.87012
14.4521	24.6209	13.069	12.9935	17.0454	8.61037	4.87012	4.87012	4.87012	9.74024	6.88635	7.30518	9.74024	7.30518	7.30518	8.47157	9.74024	7.30518	7.30518	4.87012
14.3255	21.9155	12.1753	12.1753	11.6201	8.10388	4.87012	4.87012	4.87012	9.74024	6.88635	9.1266	9.74024	4.87012	12.0535	6.49674	9.74024	7.30518	7.30518	7.30518
13.7751	19.9529	13.2906	17.0454	15.0974	4.87012	6.53327	4.87012	4.87012	7.30518	7.30518	8.10388	9.74024	4.87012	12.1753	9.74024	9.74024	4.87012	7.30518	7.30518
16.0714	25.3246	13.7751	16.2078	13.8482	7.30518	4.87012	7.30518	4.87012	9.74024	6.88635	9.74024	7.30518	7.30518	9.74024	7.30518	7.30518	4.87012	7.30518	9.74024
17.0454	22.9626	11.5495	16.5365	14.6104	7.30518	6.53327	4.87012	4.87012	12.1753	4.87012	9.74024	12.1753	4.87012	9.74024	8.61037	9.74024	7.30518	7.30518	7.30518
14.6104	21.9155	14.6104	14.4691	14.6104	7.30518	7.30518	4.87012	2.43506	13.7751	4.87012	9.74024	9.74024	4.87012	9.74024	7.30518	9.74024	4.87012	7.30518	8.71264
14.6104	29.2207	14.6104	14.6104	14.1574	7.62174	4.87012	6.88635	4.87012	12.1753	7.30518	8.71264	9.74024	7.30518	9.74024	7.30518	9.74024	6.49674	7.30518	9.74024
18.2337	28.0348	14.6104	13.069	17.0454	9.45534	4.87012	6.93018	4.87012	12.1753	4.87012	9.74024	9.74024	7.30518	11.9781	9.74024	9.80112	6.49674	7.30518	7.30518
14.8587	30.9934	13.5073	14.6104	17.0454	7.30518	4.87012	6.93018	4.87012	12.0535	7.30518	9.74024	9.74024	4.87012	11.6104	9.74024	9.74024	8.85875	7.30518	9.74024
16.7143	24.0827	14.4691	14.6104	16.7313	7.30518	4.87012	7.30518	4.87012	9.74024	8.47157	9.74024	11.9781	7.30518	9.74024	8.71264	10.332	4.87012	7.30518	9.74024
15.6136	24.1047	14.6104	12.0535	13.7751	7.30518	4.87012	6.07791	6.88635	13.5657	7.30518	9.20696	10.7143	4.87012	12.1753	9.74024	11.5495	9.74024	7.30518	9.74024
12.8255	24.3506	13.7751	17.4229	16.2078	7.08602	6.75486	4.87012	4.87012	13.069	8.61037	10.332	12.0535	4.87012	9.74024	9.74024	12.1753	7.30518	7.30518	8.61037
13.5073	30.9934	15.9448	14.6104	19.4805	7.30518	4.87012	7.30518	6.1607	9.74024	7.30518	8.95372	9.74024	7.30518	11.8125	9.74024	7.30518	6.88635	7.30518	7.30518
17.0454	27.5503	13.7751	17.0454	14.6104	8.61037	7.30518	7.30518	4.87012	11.9781	7.30518	7.30518	9.74024	7.30518	9.74024	10.8896	8.63229	4.87012	7.30518	7.30518
14.6104	26.1355	14.6104	14.6104	14.6104	7.30518	7.30518	4.87012	4.87012	9.74024	7.30518	11.5495	9.74024	7.30518	12.1753	8.47157	9.74024	8.10388	7.30518	8.47157
16.1712	20.8295	15.4967	16.2078	20.2621	7.30518	4.87012	8.61037	4.87012	10.332	4.87012	11.6883	11.9781	9.45534	11.7881	9.74024	12.0535	8.61037	7.30518	9.74024
17.7102	34.0908	12.1753	13.5073	19.4805	8.85875	4.87012	7.30518	4.87012	9.74024	7.30518	9.74024	9.04381	6.88635	13.8482	9.74024	9.74024	9.74024	7.62174	9.74024
15.4967	21.7037	12.1753	12.1753	15.4967	8.71264	4.87012	7.30518	4.87012	9.74024	7.30518	12.1753	12.0535	4.87012	10.332	9.74024	9.74024	9.74024	8.14041	7.30518
17.0454	31.8944	18.2337	16.3344	16.5365	8.61037	7.30518	7.30518	4.87012	11.5495	4.87012	12.1753	9.74024	8.26703	12.1753	9.74024	7.30518	7.42937	8.47157	10.3003
16.3344	30.6671	14.4521	15.4967	14.6104	9.74024	6.88635	4.87012	4.87012	11.5495	7.30518	14.1745	9.74024	4.87012	10.6753	8.61037	9.74024	8.61037	8.47157	9.74024
14.6104	33.7597	15.2459	12.1753	19.4805	9.74024	7.30518	7.30518	4.87012	12.1753	7.42937	10.0105	12.1753	7.30518	9.74024	4.87012	11.6104	8.61037	8.61037	9.74024
14.6104	23.4131	14.6104	14.6104	17.2183	7.30518	7.30518	7.30518	7.30518	14.6104	9.74024	8.85875	9.04381	7.30518	12.1753	7.30518	14.1574	8.61037	8.61037	9.74024
16.1712	29.2207	14.6104	11.5495	14.6104	9.74024	7.30518	8.26703	6.88635	14.6104	7.30518	11.9781	11.4813	9.74024	13.7751	7.16395	11.9781	9.74024	8.61037	9.74024
16.4026	32.418	13.78	17.2183	14.1574	9.74024	4.87012	7.30518	4.87012	14.6104	8.61037	11.0941	11.5495	4.87012	10.5462	9.1266	12.6599	9.74024	8.61037	7.30518
14.6104	23.4131	17.0454	16.2078	16.2078	9.74024	7.30518	7.30518	4.87012	9.74024	9.74024	13.8604	11.7565	4.87012	14.6104	7.30518	11.5495	7.30518	8.61037	10.1298
17.0454	24.3141	15.4967	14.1964	14.6104	9.60388	4.87012	8.71264	4.87012	12.1753	8.10388	8.78083	14.6104	7.30518	12.1753	9.74024	11.2208	9.74024	8.71264	8.61037
17.1209	30.4918	16.5365	16.4172	14.6104	7.30518	7.30518	8.61037	4.87012	11.9781	9.60388	10.5998	12.0535	7.62174	13.069	7.30518	11.4618	7.30518	9.04381	8.71264
19.4805	28.9407	14.6104	17.6152	14.4691	7.30518	7.30518	9.74024	4.87012	15.4967	7.30518	12.1753	11.4813	8.61037	10.8092	7.30518	4.87012	7.62174	9.04381	9.74024
17.7102	25.987	14.6104	15.9716	14.7638	11.8125	6.75486	8.61037	7.30518	15.4967	4.87012	9.74024	13.069	8.61037	16.9407	10.332	12.1753	9.74024	9.24105	9.74024
17.0454	26.9512	14.6104	15.7597	19.4805	7.30518	4.87012	7.30518	7.08602	10.8896	7.62174	7.30518	13.5073	7.30518	9.74024	7.30518	9.74024	7.30518	9.24105	8.61037
14.4691	26.3717	15.4967	17.2183	15.9448	7.30518	4.87012	7.30518	4.87012	12.9935	8.47157	12.2094	14.3255	7.30518	8.76865	4.87012	9.74024	9.74024	9.45534	9.80112
19.4805	29.2207	16.013	17.2183	16.3271	7.30518	7.30518	4.87012	4.87012	13.7751	9.74024	14.6104	12.0535	6.88635	9.74024	9.74024	8.47157	9.74024	9.45534	9.74024
19.4805	34.702	14.6104	14.6104	17.0454	9.45534	8.61037	8.61037	4.87012	14.922	9.74024	10.8068	14.6104	4.87012	10.8896	8.71264	11.9781	8.71264	9.55031	8.61037
18.5138	17.0673	14.6104	15.2459	14.6104	9.74024	8.47157	8.61037	4.87012	12.0535	9.74024	13.3709	13.069	7.30518	9.74024	9.74024	10.1298	7.30518	9.60388	9.74024
20.4545	23.2694	18.9107	16.2126	15.4967	9.74024	7.30518	8.61037	6.88635	14.6104	9.1266	14.1574	11.9391	7.30518	14.6104	9.74024	12.1753	7.30518	9.74024	9.74024
19.4805	31.3003	17.0454	15.4967	18.991	10.4391	7.30518	9.74024	6.53327	14.6104	8.14041	9.74024	14.6104	4.87012	9.74024	8.61037	9.74024	7.30518	9.74024	10.0105
12.711	30.202	19.4805	17.0454	18.9107	9.04381	7.30518	9.74024	6.53327	12.1753	9.74024	10.9846	12.0535	7.62174	16.7313	8.59089	14.6104	9.74024	9.74024	11.9781
16.7337	29.2207	17.2183	19.4805	15.2459	13.5657	7.30518	9.74024	6.1607	13.7751	9.74024	13.7751	12.3214	8.85875	14.6104	9.74024	9.74024	7.30518	9.74024	9.74024
18.991	37.8214	15.9448	17.0454	16.3514	7.23213	4.87012	9.74024	7.30518	9.74024	7.30518	12.0414	14.6104	7.30518	13.7751	9.74024	14.6104	9.74024	9.74024	9.74024
17.2183	33.5308	12.1753	19.4805	16.5292	9.74024	7.30518	9.74024	4.87012	14.6104	9.74024	13.3636	14.6104	9.74024	12.0535	7.30518	13.069	9.74024	9.74024	4.87012
14.6104	32.5275	16.5292	21.2605	18.9107	9.74024	4.87012	10.332	7.30518	17.1818	7.30518	14.1574	12.0414	9.74024	12.1753	9.74024	12.1753	9.74024	9.74024	7.30518
14.6104	34.0908	17.2183	19.4805	12.1753	7.9943	8.61037	7.30518	7.30518	14.1574	10.78	11.9391	14.6104	9.74024	14.6104	9.74024	7.30518	7.30518	9.74024	10.332
14.6104	39.6379	19.4805	16.0714	15.2459	9.25323	7.30518	7.30518	6.53327	13.069	7.30518	14.6104	12.6599	7.30518	9.74024	9.74024	9.55031	9.74024	9.74024	9.74024
18.2532	34.0908	19.4805	14.6104	15.319	9.74024	8.61037	7.30518	7.30518	15.4967	9.74024	12.1753	12.2094	7.30518	13.069	8.362	11.9391	9.45534	9.74024	12.0535
18.5138	38.961	17.0454	18.9107	18.1461	9.74024	4.87012	6.80599	7.30518	18.2532	9.88878	12.1753	14.6104	9.74024	12.1753	9.74024	12.0535	7.30518	9.74024	8.47157
17.0454	34.0908	17.0454	20.2621	19.4805	8.61037	4.87012	9.74024	7.30518	12.6599	8.59089	14.1574	14.6104	7.30518	13.1639	9.24105	11.9781	10.1298	9.74024	9.74024
14.6104	24.3141	17.0454	16.7143	17.4229	9.74024	7.30518	9.25323	6.93018	15.2459	9.74024	14.1574	14.6104	9.45534	13.7751	11.6932	13.3636	9.74024	9.74024	7.30518
19.4805	26.7857	19.4805	19.4805	22.9626	8.71264	7.30518	9.74024	6.93018	14.6104	14.5276	15.5966	14.6104	7.30518	14.6104	9.74024	9.74024	9.74024	9.74024	9.74024
18.5138	30.8814	13.5073	12.1753	19.4805	8.6956	6.93018	7.30518	7.30518	14.6152	9.50647	13.7751	13.5073	7.30518	14.6104	9.74024	12.1753	8.61037	9.74024	9.74024
17.0454	34.0908	17.2183	15.2118	13.4464	9.74024	4.87012	8.11849	4.87012	17.0454	9.07303	14.6104	15.2118	7.30518	15.2459	9.74024	12.1753	7.23456	9.74024	10.1298
14.6104	36.3311	17.0454	16.5584	19.0276	10.6315	7.69966	9.74024	7.30518	17.0454	9.07303	12.1753	12.0535	8.61037	12.1753	13.069	9.74024	9.74024	9.74024	12.0535
19.4805	28.9017	14.6104	19.4805	17.0454	8.59089	8.61037	11.9781	4.87012	14.8587	7.30518	14.6104	15.4967	8.71264	15.2459	9.74024	12.1753	10.332	9.74024	9.74024
19.4805	29.2719	17.0454	16.3344	18.9399	8.71264	8.61037	9.74024	4.87012	16.9407	9.74024	14.6104	13.8945	9.45534	15.4967	8.85875	12.1753	9.74024	9.74024	9.74024
17.2183	33.6647	17.2183	17.0454	14.6104	8.61037	4.87012	9.74024	4.87012	13.7751	7.69966	14.6104	14.6104	9.74024	12.1753	8.71264	9.74024	11.5495	9.74024	12.1753
17.2183	34.0908	16.5584	15.2459	17.0454	9.74024	9.74024	9.74024	6.93018	16.3344	11.1915	16.8847	16.8847	9.74024	9.74024	9.74024	9.74024	9.74024	9.74024	7.30518
19.4805	25.2053	16.1712	20.6907	19.4805	9.74024	4.87012	4.87012	4.87012	14.6104	14.1574	11.6883	14.6104	9.74024	12.1753	8.61037	9.74024	7.30518	9.74024	12.1753
18.5138	30.392	14.6104	19.4805	18.9107	7.24917	7.16395	9.74024	4.87012	12.1753	9.74024	11.8125	16.9407	9.74024	14.6104	12.1558	14.6104	9.74024	9.74024	11.9781
15.9448	35.1184	14.6104	18.7305	19.4805	9.74024	8.71264	11.4813	7.30518	17.0454	9.74024	10.8896	17.0454	7.16395	12.4018	12.1558	14.6104	10.8896	9.74024	9.74024
13.7751	37.4512	18.7305	17.2183	17.0454	12.1753	7.23456	9.74024	4.87012	16.0714	7.79219	12.0535	16.875	9.74024	14.6104	9.74024	13.5073	10.1298	9.74024	12.1753
14.8587	31.5803	17.0454	16.6388	18.9107	7.30518	8.61037	10.332	4.87012	16.3344	9.74024	16.7143	14.3255	9.74024	15.4505	9.74024	12.711	12.1753	9.74024	7.30518
20.6615	33.1631	17.0454	18.0146	19.4805	9.24105	9.74024	4.87012	9.74024	12.1509	9.04381	9.60875	15.2459	8.26703	14.6104	11.8125	12.1753	11.8125	9.74024	10.332
19.7751	34.0908	17.0454	15.4967	17.0454	11.5495	8.61037	9.74024	7.30518	18.9107	11.0186	13.7337	17.1818	9.45534	15.7597	9.74024	13.5657	7.30518	9.74024	12.0535
20.2621	26.7857	17.0454	16.9407	17.3936	9.74024	7.30518	10.6315	7.30518	17.0454	4.87012	14.4691	9.74024	7.30518	14.6104	9.74024	9.74024	9.74024	9.74024	12.1753
18.9107	29.8441	17.2183	19.4805	14.4107	11.6932	8.61037	11.9781	7.30518	14.6104	9.74024	12.8109	14.6104	9.74024	17.0454	12.0535	13.7751	9.74024	9.74024	9.74024
17.5397	27.336	16.9139	16.2078	18.1461	9.45534	7.30518	9.74024	7.30518	13.7751	10.332	14.6104	15.4967	8.61037	15.9448	9.74024	14.6104	9.74024	9.74024	9.74024
19.5852	29.2719	19.4805	17.1818	16.2078	10.332	7.30518	10.332	7.30518	14.6104	9.74024	12.1753	19.4805	9.74024	18.0608	12.1753	12.1753	9.74024	9.74024	10.1298
21.9155	39.2045	16.2078	21.129	14.6104	11.5495	9.74024	9.74024	7.30518	15.4967	11.4813	13.5657	17.5592	8.14041	14.8587	12.6599	12.1753	10.6315	9.74024	11.4813
21.4358	29.9293	19.4805	19.444	19.4805	11.4813	8.71264	7.30518	7.30518	14.1574	12.1753	14.8587	16.2078	10.332	19.2516	9.74024	12.1753	9.74024	9.74024	9.74024
19.4805	25.2857	12.1753	21.9155	15.7061	9.27271	7.30518	11.9781	7.30518	17.0454	11.5495	14.6104	14.8587	7.30518	11.9708	9.74024	14.6104	9.74024	9.74024	7.35875
17.4229	26.7857	21.7792	19.4805	19.4805	11.9781	7.30518	9.74024	4.87012	14.6104	9.74024	15.4018	15.0292	6.88635	17.0454	12.1972	14.6104	10.332	9.74024	12.0535
19.4805	28.0957	14.6104	19.2151	12.1753	10.332	9.74024	9.74024	7.30518	19.4805	9.74024	14.6104	17.0454	9.45534	16.2784	7.30518	14.6104	11.9781	9.74024	9.74024
17.0454	30.1947	14.6104	19.4805	9.74024	12.1753	9.74024	8.71264	7.30518	11.4764	9.74024	13.7751	14.6104	9.74024	14.6104	12.0535	12.1753	12.1753	9.74024	9.74024
17.1209	31.6558	19.4805	19.0373	17.0454	10.332	9.74024	11.9781	7.30518	19.4805	9.74024	15.4967	21.297	6.93018	15.8522	9.45534	9.74024	9.74024	9.74024	9.45534
19.4805	30.4236	17.1818	18.9935	18.9399	10.332	7.30518	13.7751	7.30518	10.332	9.74024	12.0414	15.7061	9.49673	12.3823	9.74024	13.7751	11.7881	9.74024	11.3522
21.6185	28.8238	13.5828	21.7792	14.6104	9.74024	9.74024	9.66475	7.30518	14.6104	9.74024	15.2776	17.2183	10.332	15.4967	9.74024	14.6104	9.74024	9.74024	9.74024
19.4805	31.5803	18.5065	14.6104	16.0544	11.2208	10.332	9.74024	7.30518	14.6104	9.74024	15.7061	17.5324	9.74024	14.6104	9.74024	14.6104	12.1753	9.74024	10.2321
15.3871	36.1582	17.2183	19.4805	19.4805	9.74024	8.10388	12.1753	7.62174	17.2183	9.62336	17.0454	18.9107	8.61037	18.4797	12.1753	14.6298	9.45534	9.74024	12.1753
19.4805	26.1818	19.444	17.642	19.4805	9.74024	9.74024	12.0535	9.45534	17.0454	9.74024	14.6104	14.1818	8.61037	17.0454	12.1753	12.0535	9.74024	9.74024	10.332
15.2459	31.0665	14.6104	18.9399	15.7451	11.9781	9.45534	12.0535	7.30518	19.4805	10.78	17.0454	16.9407	9.74024	12.1753	12.1753	14.6104	9.74024	9.74024	9.1266
20.6907	28.0227	15.5332	20.6615	14.6104	9.45534	7.30518	10.9846	4.87012	13.5073	11.5495	13.5073	14.6104	11.5495	14.6104	12.0097	13.7751	7.30518	9.74024	10.332
19.6022	31.1663	14.6104	20.2621	19.4805	8.10388	9.74024	13.069	7.30518	14.8587	12.1753	12.0535	16.9407	4.87012	14.6104	14.4691	16.3344	9.74024	9.74024	11.9391
19.6022	29.6639	13.7751	21.6112	17.0454	9.74024	9.74024	9.74024	4.87012	16.8847	9.74024	14.6104	19.4805	8.61037	16.8847	13.5657	9.74024	10.332	9.74024	9.74024
19.4805	33.7597	14.6104	19.4805	20.6615	12.1753	9.74024	9.74024	8.61037	16.5365	16.7313	10.332	19.4805	7.30518	14.3255	9.74024	12.8328	12.1753	9.74024	12.1753
20.8173	31.5803	16.5365	15.4967	19.103	9.74024	13.069	10.0227	6.88635	14.6104	11.9781	19.4805	19.4805	8.71264	18.8985	13.069	9.74024	10.332	9.74024	11.9781
19.4805	34.0908	13.8604	21.9155	21.56	9.74024	8.10388	13.1493	7.30518	16.5584	10.78	19.4805	16.9139	8.85875	21.2629	9.74024	14.1574	8.71264	9.74024	13.5073
20.4545	29.2207	18.5138	14.2621	20.2621	11.4813	11.4813	9.74024	7.08602	17.0454	12.0535	17.0454	19.4805	9.74024	17.0454	11.7565	14.6104	9.74024	9.74024	13.1493
23.418	35.8197	19.4805	19.4805	20.6615	11.9781	9.74024	9.74024	8.47157	17.2183	12.1753	18.4797	19.4805	9.74024	19.4805	9.74024	16.8847	10.6315	9.74024	13.3782
20.2621	39.9715	17.0454	19.5852	17.2183	9.74024	9.74024	11.8466	9.74024	19.4805	11.9781	12.1753	14.6639	9.45534	14.6104	9.74024	12.3628	10.8896	9.74024	12.1753
18.0876	38.5007	16.1712	19.4805	20.6615	9.74024	9.74024	9.74024	7.30518	16.9407	12.1753	14.4691	20.0454	9.74024	18.5138	12.8328	14.6104	9.74024	9.74024	12.0535
21.297	30.8011	17.0454	18.1436	20.6907	9.74024	9.74024	9.74024	7.30518	16.2078	13.7751	19.4805	15.2459	9.74024	15.9448	13.8604	14.6104	9.74024	9.74024	9.74024
19.4805	29.2207	17.2183	18.5065	19.4805	13.069	10.1298	10.8896	7.30518	14.6104	9.74024	12.1753	15.2459	10.332	21.9155	11.323	14.1745	8.9805	9.74024	11.6883
14.6104	37.646	14.0186	19.4805	14.1745	10.332	9.74024	11.3035	7.30518	19.4805	12.0535	17.1209	19.4805	6.94723	17.6152	12.1753	9.74024	9.74024	9.74024	14.6104
21.6112	33.8814	19.4805	16.2345	19.4805	12.1753	9.74024	14.1574	6.78164	16.724	12.0535	13.6996	19.4805	9.74024	19.2516	12.1753	13.5073	11.5495	9.80112	9.74024
19.4805	27.5503	16.013	21.9155	21.9155	9.74024	9.74024	14.6104	9.74024	17.0454	12.0535	18.1217	20.7905	7.30518	18.6258	12.1753	16.3344	12.0535	9.80112	14.1574
19.4805	33.8912	18.3092	16.6729	17.0454	8.71264	9.45047	9.74024	8.61037	17.0454	9.74024	17.4229	18.4894	9.74024	14.6104	9.74024	18.4797	13.5828	9.80112	14.6104
18.4797	34.366	14.6104	14.6104	18.2337	9.74024	11.5495	12.1753	8.10388	18.991	12.1753	16.2078	16.4123	7.30518	21.9155	12.5284	12.1753	10.8896	9.80112	12.1753
19.4805	34.2272	17.0454	19.4805	17.0454	9.74024	9.74024	9.74024	8.36687	17.7102	14.1574	18.9399	14.6104	14.1185	17.4229	12.1753	18.9107	12.1753	10.0105	14.1574
21.56	41.0868	16.8847	23.0332	17.0454	12.1753	10.1298	12.8328	9.74024	17.2183	9.74024	17.0454	19.4805	9.74024	20.0211	12.0535	14.6104	9.74024	10.0105	14.6104
20.6615	33.4602	17.4229	14.6104	16.4026	12.0535	7.30518	9.74024	9.74024	14.1574	9.74024	16.6193	20.6615	11.2208	23.0186	12.1753	17.1818	9.74024	10.0105	14.6104
19.4805	39.6014	17.0454	19.4805	18.4237	12.1753	8.71264	12.0535	8.61037	17.9756	12.1509	18.8985	19.103	12.1753	17.0454	11.9781	17.7102	9.74024	10.3247	14.6104
19.2102	34.0908	16.2078	21.9155	17.2183	10.332	9.74024	13.7751	9.74024	15.8644	12.1753	17.2183	16.5292	8.71264	19.6022	14.6104	17.0454	11.8125	10.332	15.0974
14.6104	26.7857	19.4805	16.1712	14.6104	12.1753	9.74024	11.5495	7.30518	12.1753	14.832	14.6104	16.724	9.80112	14.3401	11.8125	15.4967	12.1753	10.332	11.8466
17.586	34.534	17.0454	24.6404	21.9155	11.9781	8.71264	12.1753	9.74024	20.6615	14.4691	19.4805	14.6104	9.80112	20.5349	14.6104	14.8587	11.7565	10.332	13.5073
21.9155	38.961	20.6615	19.4805	20.6615	10.8896	9.74024	14.1988	7.30518	19.4805	13.069	12.3214	17.9756	9.74024	14.6104	14.6104	14.6104	14.6104	10.332	14.1745
17.0454	29.2207	18.0146	20.6615	19.4805	9.74024	9.45534	11.4813	7.20534	19.4805	14.6104	16.3904	19.4805	6.94723	18.3092	14.6152	17.2183	9.74024	10.332	13.5657
18.9399	41.6006	17.0454	21.56	17.4229	9.74024	10.6315	11.4813	9.74024	19.4805	14.6104	18.2532	18.1168	10.332	17.0454	9.74024	18.5065	13.5657	10.332	11.5495
23.8709	38.961	19.4805	17.0454	17.0454	12.0535	9.74024	14.9659	9.74024	19.0154	14.6104	21.9155	15.1022	4.87012	19.4805	13.7751	17.0454	10.6315	10.332	12.1753
17.7102	33.7597	18.9399	18.7305	17.2183	13.7751	8.71264	14.6104	9.24105	16.3344	15.2118	16.7045	19.4805	7.987	23.0332	14.6104	13.3782	12.6599	10.5706	12.1753
20.5203	32.4545	17.2183	14.6104	19.4805	12.1753	9.74024	9.74024	7.30518	17.0454	14.6104	18.991	20.6639	9.74024	18.8912	13.069	17.0454	9.74024	10.6315	14.3888
21.0901	31.6558	21.9155	21.9155	17.2183	12.1753	9.74024	13.7751	9.74024	14.1818	7.30518	21.56	16.9407	12.1753	21.4285	13.7751	18.9107	9.74024	10.78	14.3888
18.9399	29.2207	14.6104	16.3344	19.4805	12.1753	9.45534	16.5584	4.87012	18.9107	9.74024	16.9407	19.4805	9.74024	19.4805	11.9781	16.5365	9.74024	10.8068	14.6104
21.9155	33.6793	22.3831	19.2516	15.4018	12.1753	9.80112	14.922	7.30518	19.4805	14.6104	19.4805	18.8985	9.74024	20.2353	14.6104	17.0454	9.74024	10.8896	14.1574
20.4545	33.3603	19.5852	18.4139	21.56	15.6672	7.30518	9.74024	9.74024	9.74024	10.237	15.2824	19.4805	9.74024	21.56	9.74024	15.4967	14.0113	10.8896	13.4294
23.6542	34.4366	17.0454	20.155	23.8709	12.1753	9.74024	12.1753	9.74024	19.4805	17.2183	18.9107	22.5511	9.74024	15.1534	9.74024	14.8344	14.832	10.8896	9.74024
18.4139	34.4366	15.8474	19.4805	16.9139	9.74024	9.74024	14.6104	8.26703	19.4805	9.74024	19.4805	19.4805	9.74024	22.0616	13.7143	19.4805	12.1753	10.8896	14.6104
20.5349	34.8628	19.2102	23.9586	19.4805	12.1753	9.74024	14.6104	9.74024	18.9399	10.8896	19.4805	21.9155	9.74024	21.6185	14.6298	14.6104	9.74024	11.2208	12.8936
19.4805	38.961	19.4805	18.0681	17.0454	13.7751	9.74024	14.6104	9.74024	14.1745	9.74024	14.6104	21.6112	9.74024	17.0454	12.1753	20.1428	13.8604	11.5495	12.4018
14.6104	40.6972	20.155	16.4488	19.4805	7.30518	9.74024	14.6104	7.30518	17.0454	9.74024	19.4805	24.3506	7.30518	19.4805	11.9781	13.7751	11.2208	11.5495	12.1753
14.6104	42.8351	18.991	21.4431	21.9155	14.6104	7.30518	14.6104	9.74024	20.6907	18.3944	20.2621	13.7751	10.332	19.4805	14.6104	17.0454	12.1753	11.5495	12.1753
19.8969	37.5364	22.3831	24.3506	19.4805	12.4553	7.30518	11.4618	7.69966	14.6104	14.6104	18.5138	24.3506	4.87012	24.1047	12.1753	14.6104	11.9781	11.6932	15.1022
20.6615	33.991	19.4805	19.4805	20.2621	13.6363	9.74024	14.6104	4.87012	17.4326	14.6104	19.6022	12.1753	10.5073	20.2621	14.1574	20.2232	9.74024	11.7784	14.6104
19.6022	37.0129	20.6615	24.3506	19.0154	13.069	9.45534	19.3587	6.2094	17.2183	14.6104	18.5138	14.6104	10.332	18.5065	14.1574	17.0454	12.1753	11.8125	13.069
22.5511	30.5357	14.6104	20.6712	21.9155	12.1753	9.74024	16.7021	9.74024	18.5138	11.2013	17.0454	20.6615	9.74024	23.9586	14.6104	16.31	10.8896	11.8125	13.069
17.5592	36.616	19.4805	19.047	19.4805	14.6104	10.8896	14.6104	7.30518	20.6615	13.8604	17.0454	18.1217	11.9781	19.4805	14.6104	19.4805	10.332	11.8125	14.6104
24.1047	41.0989	14.6104	17.7102	20.6615	10.8896	10.332	11.9781	4.87012	16.9407	17.5592	14.0479	14.6104	9.74024	17.5592	9.74024	16.1712	9.74024	11.8855	17.0454
19.4805	34.0908	24.3506	24.3506	19.9675	13.7751	11.2208	17.0454	9.74024	18.4797	14.6104	21.8522	18.9399	9.74024	22.3831	14.6104	17.2183	9.74024	11.8855	14.6104
19.4805	33.2264	19.4805	21.9399	21.9155	12.0535	8.61037	13.3709	9.74024	18.1217	12.1753	13.2053	19.4805	11.9781	27.224	14.6104	13.4294	9.74024	11.9781	14.1574
22.3831	42.034	23.9586	19.4805	17.0454	14.6104	10.332	17.0454	8.71264	22.0568	16.2078	19.4805	23.9586	9.74024	21.4285	14.6104	14.6104	14.6104	11.9781	14.6104
21.9155	33.9228	19.7751	22.3319	19.4805	13.069	9.74024	16.8847	9.74024	16.9407	14.6104	14.6104	27.0146	8.36687	21.9155	15.9448	14.6104	9.74024	11.9781	12.0535
21.9155	38.1403	21.9155	25.8287	17.0454	14.6104	9.74024	17.0454	9.74024	16.2345	14.6104	17.0454	17.4229	12.1753	23.9586	12.8328	17.1672	12.0535	11.9781	14.6104
23.9586	34.0908	19.4805	20.8173	19.4805	9.74024	7.24917	13.3709	9.45534	18.8985	14.6104	19.4805	20.6615	8.59576	23.8709	12.711	16.1712	11.4083	11.9781	13.5073
22.0519	39.3457	21.6964	22.8676	19.6022	12.1753	10.1298	15.4967	9.80112	19.103	12.1753	17.1818	20.6907	10.332	22.3344	14.1574	16.2078	11.6104	12.0535	16.2078
20.0454	39.6014	20.6615	19.4805	16.7337	14.6104	11.9781	15.7183	9.74024	18.9399	14.1574	17.1818	21.9155	7.30518	19.4805	9.74024	12.1753	9.74024	12.0535	13.7751
18.9399	39.6014	15.2459	24.4188	21.7792	14.6104	10.4001	13.069	9.74024	21.56	9.74024	19.4805	21.8522	12.1753	19.4805	12.1558	14.6104	12.1753	12.0535	12.1753
23.3839	33.0925	20.6615	22.8676	14.6104	9.74024	8.61037	15.9009	7.30518	17.2183	17.0454	20.6615	21.1412	10.332	24.3506	13.7751	16.8847	14.6104	12.0535	14.6104
18.9107	41.3254	18.9107	22.3831	18.9107	13.7751	9.74024	12.9302	7.30518	14.6104	10.8896	16.237	22.2881	13.612	21.8522	14.6104	17.2183	12.1753	12.0535	13.5073
22.3831	32.3425	21.6112	24.3506	19.4805	14.6104	9.74024	14.6104	9.74024	18.9107	17.0454	21.9155	19.9675	9.24105	20.7905	12.0535	17.0454	9.74024	12.1144	16.1712
21.9155	43.5608	21.0121	17.2183	18.991	9.74024	11.2013	15.4967	9.74024	14.9488	13.5657	21.8522	18.9935	14.6104	25.047	9.74024	14.6104	11.5495	12.1558	14.1574
24.9886	34.4317	18.5138	20.474	19.4805	12.1096	12.1753	13.7751	7.30518	17.0454	13.3782	20.6615	20.8003	10.332	25.3246	9.74024	18.9399	11.2086	12.1558	12.1753
21.7792	29.2207	19.6022	17.5178	21.6112	9.74024	9.74024	16.7143	8.61037	21.9155	15.2118	18.2532	24.3506	9.74024	29.2207	12.1753	16.2857	14.6104	12.1753	9.74024
19.6655	34.0908	18.5138	24.2142	20.6615	14.6104	9.74024	17.0454	9.74024	17.2183	12.3214	23.4886	21.9155	7.62174	23.5129	14.6104	19.4805	10.8068	12.1753	13.8604
21.7792	40.5486	20.2621	17.8563	19.5048	13.069	11.9781	15.2459	7.30518	19.4805	14.6104	17.1818	25.086	14.6104	21.0901	12.3214	9.74024	11.7565	12.1753	14.6104
19.6022	38.6176	21.9155	19.8141	21.9155	13.5073	12.1753	12.1753	9.74024	19.4001	12.1753	15.2483	25.047	12.1753	19.4805	13.7751	13.8945	13.5828	12.1753	16.7337
19.4805	39.6014	19.4805	19.8141	20.6493	14.6104	11.9781	17.0454	9.74024	17.2183	12.1753	13.1104	20.6615	8.14041	24.3506	13.3149	12.1144	12.1753	12.1753	12.6599
17.4229	40.5218	19.4805	19.4805	20.6615	16.5365	10.332	14.6104	11.2208	18.9399	12.1753	14.6104	25.047	12.9302	25.047	9.74024	12.1144	10.8725	12.1753	12.1753
19.4805	27.9959	21.9155	23.6201	20.6615	12.9448	9.74024	16.7143	9.74024	21.5138	13.0909	17.2183	23.1014	10.332	24.3506	14.6104	12.1144	13.7751	12.1753	11.2208
21.8522	33.4602	23.8782	17.2183	21.9155	15.4967	10.332	14.1574	9.74024	19.4805	15.2459	21.6112	19.4805	9.74024	24.3506	8.94398	17.3936	12.1753	12.1753	12.1753
18.6842	38.961	17.5592	20.6615	21.9155	14.6104	9.74024	17.1282	9.74024	18.9399	14.832	23.8636	24.1047	11.9781	14.6104	14.6104	15.7597	13.069	12.1753	13.3782
22.3831	39.8692	17.2183	18.9399	17.0454	14.6104	7.30518	17.2183	9.74024	21.6112	13.069	16.2078	26.6785	13.7751	27.5503	14.6104	14.6104	10.9846	12.1753	14.6104
25.047	41.3254	23.3401	21.129	19.5316	14.6104	11.9781	17.2183	9.74024	23.06	13.1761	19.4805	34.215	9.74024	21.9155	15.3774	19.4805	9.74024	12.1753	13.8482
19.2151	41.3254	21.6112	22.4415	18.9107	14.6104	9.74024	17.1915	7.30518	14.1818	14.4521	14.4691	25.6631	7.30518	25.6826	17.0454	14.6104	9.74024	12.1753	14.6104
20.6615	41.3254	17.4229	18.1996	19.4805	12.711	9.74024	15.4967	9.45047	22.0568	14.1574	13.7751	18.9107	9.80112	28.0348	17.0454	19.4805	9.74024	12.1753	14.6104
19.4805	31.6558	14.6104	19.4805	19.4805	12.1753	12.1753	17.4594	9.04381	15.9204	15.4967	20.6615	24.3506	9.74024	24.2021	14.6104	18.9399	12.1753	12.1753	13.6363
22.3831	38.8879	19.2516	22.3831	19.4805	13.5073	12.1753	15.4967	9.74024	19.4805	19.4805	19.2102	24.3506	8.74674	21.56	16.3344	19.4805	11.2208	12.1753	16.5365
18.4894	30.2873	19.4805	19.4805	21.9155	13.7751	8.85875	14.6104	7.69966	21.0073	16.9407	14.6104	22.2881	14.922	26.5762	12.3214	14.6104	14.6104	12.1753	14.6104
25.8287	42.6671	22.3831	21.4894	19.4805	16.4123	9.74024	15.3677	8.10388	19.4805	14.6104	17.0454	20.9366	10.8896	23.8612	14.6104	18.1217	14.6104	12.1753	15.4967
20.6615	38.1306	20.2621	21.9155	19.4805	11.9781	8.10388	16.836	9.45534	17.0454	14.6104	19.103	24.3506	9.04381	22.5706	16.1712	21.7792	14.6104	12.1753	17.0454
22.0568	32.6688	19.4805	22.8676	21.9155	11.3717	9.74024	15.2459	9.74024	15.0974	17.0454	21.56	21.6964	12.1753	22.3831	17.0454	18.7914	9.74024	12.1753	15.4967
20.2621	42.2848	22.9237	24.1047	22.8676	12.3214	9.74024	17.2183	9.45534	18.6355	15.5332	25.0982	21.6964	9.74024	24.3506	15.4967	19.4805	12.0535	12.1753	8.59089
20.6615	36.3311	19.4805	19.4805	24.1047	12.0535	12.0535	19.4805	9.80112	21.6112	18.4139	29.2207	25.4805	9.74024	21.9155	14.6104	17.5592	12.1753	12.1753	13.5073
19.4805	33.1046	19.4805	22.3831	16.9407	14.6104	9.74024	19.4805	9.74024	19.6022	15.4967	23.4521	23.6371	9.74024	24.1047	14.6104	14.6104	10.6315	12.1753	14.6104
18.991	40.159	23.1014	20.6907	19.3831	12.6623	14.6104	19.6022	9.74024	19.2857	18.7256	18.353	18.9399	9.74024	20.5081	21.5138	20.6615	14.6104	12.1753	16.9407
14.6104	38.7223	20.6615	22.3831	20.2621	14.6104	10.332	18.0876	8.71264	18.7914	15.4018	24.3506	21.297	11.9391	30.7207	12.1753	17.2183	9.74024	12.1753	12.1753
20.8295	36.3311	22.8676	27.8181	13.5828	13.7751	11.9781	19.4805	11.4813	14.6104	16.5365	19.4805	22.9626	10.4074	24.3506	12.1753	16.7143	11.7078	12.1753	10.332
21.6574	42.353	22.8676	24.6306	19.4805	14.6104	12.0535	21.9155	9.74024	19.4805	14.3401	24.3506	23.9586	10.9846	27.0146	13.5657	14.6104	13.7751	12.1753	14.6104
17.0454	40.5218	21.9155	21.9155	21.9155	15.7597	13.3636	20.6615	9.80112	18.1461	12.1753	22.3831	23.8782	9.74024	26.0892	14.6104	18.9399	14.4107	12.1753	14.6104
20.2621	47.6468	14.6104	19.4805	17.4229	15.7597	13.3636	19.4805	7.30518	18.6818	13.069	18.9399	22.2248	12.0535	23.8709	14.6104	19.2516	13.7191	12.1753	14.6104
24.1047	38.5007	18.9107	21.6112	23.5787	12.1753	9.74024	14.6104	9.45534	18.4797	15.9448	20.8368	28.0227	9.74024	19.4805	13.7751	18.4797	11.9781	12.1753	15.4967
20.6615	37.9869	23.8709	21.56	19.4805	13.5073	9.74024	16.9407	9.74024	22.3831	17.5592	20.5251	19.4805	11.9781	25.7873	17.2183	21.9155	12.1753	12.1753	10.332
21.9155	50.6225	22.3831	23.5129	23.9586	14.1574	11.8125	21.9155	8.71264	24.1047	17.0454	24.3506	21.7037	9.74024	25.7873	15.4967	19.2491	12.0535	12.1753	14.6104
21.6379	39.5673	19.4805	15.5698	23.4009	16.8847	9.55031	21.9155	8.85875	19.4805	14.6104	22.3831	22.3831	11.4813	24.0535	17.0454	18.9107	12.1753	12.1753	14.1233
21.9155	45.4309	14.6104	20.6907	19.6022	9.74024	11.9781	14.8587	9.74024	19.4805	12.1753	18.3092	29.2207	10.0105	21.9155	18.8985	14.6104	14.6104	12.1753	14.6104
24.1047	41.3254	19.4805	21.9155	18.991	4.87012	12.1753	19.4805	9.74024	21.7792	19.4805	23.8709	24.1509	13.7751	26.7857	12.0535	20.6712	14.6104	12.1753	14.6104
19.5852	43.8311	18.3263	24.3506	24.0827	13.7751	11.8125	20.5349	9.25323	24.3506	16.3344	19.4902	24.3506	11.2743	28.4902	14.6104	14.6104	14.6104	12.1753	13.069
21.9155	40.2905	19.4805	19.4805	16.668	14.6104	12.1753	16.5365	9.49673	21.9155	18.9399	19.4805	24.3506	9.74024	26.1355	17.8733	17.5178	11.8125	12.1753	15.4967
20.6907	48.7012	23.9586	19.4123	19.6022	12.1753	4.87012	20.0722	7.30518	19.4805	12.1753	17.1818	26.7857	9.45534	25.8287	17.0454	21.7792	12.1753	12.3214	17.2183
21.9155	46.2661	19.4805	24.1047	17.0454	13.7751	10.8896	18.5966	11.9781	17.4229	14.6104	20.0576	27.5503	8.61037	29.2207	12.1753	17.4229	14.6104	12.4164	14.6104
20.6615	36.1753	18.8985	21.2605	24.3506	14.6104	8.76865	19.5852	9.74024	21.9155	12.1753	16.9407	24.3506	10.8068	26.0892	17.2183	19.4805	12.9058	12.6599	17.0454
20.7905	40.8116	19.6022	21.9155	21.9155	15.4967	13.0909	14.4691	9.74024	23.9586	17.4229	20.6615	14.6104	9.80112	29.2207	16.2078	14.6104	14.1574	12.6599	17.0454
23.9586	36.0973	23.5787	22.8676	17.2183	17.0454	10.78	16.2321	9.74024	18.9107	17.0454	22.5511	27.5503	10.1298	21.9155	14.1574	20.6907	14.6104	12.6623	16.3344
19.3295	40.2272	21.9155	26.7857	24.3506	14.6104	12.1753	14.6104	9.74024	19.4805	18.9399	22.3319	19.4805	9.74024	29.2207	9.74024	21.9155	11.5641	12.8328	13.3782
25.6631	39.2045	23.211	26.7857	14.6104	14.0479	9.74024	14.4691	11.9781	22.3831	16.1712	21.9155	24.3506	10.2175	26.7857	14.6104	9.74024	9.14365	13.069	15.4967
19.4805	33.465	21.9155	25.047	19.4805	10.2321	12.0535	23.5787	9.74024	20.5349	13.7143	27.224	21.9155	9.74024	27.3603	14.6104	17.5592	12.1753	13.069	14.6104
21.9155	39.9837	19.4805	23.9586	14.6104	13.069	13.069	16.3344	11.9781	19.4805	14.6104	23.3011	26.7857	9.74024	19.4805	19.0373	14.6104	9.36281	13.069	14.6104
20.4545	39.9593	17.2183	17.0454	18.4797	14.6104	9.74024	21.9155	12.1753	20.6615	12.6599	19.4805	24.1047	12.1753	23.9586	16.5365	19.4805	14.6104	13.069	14.6104
24.1047	41.435	21.9155	19.4805	15.8401	10.6315	12.1753	19.4805	11.8125	20.6615	12.1753	23.8709	28.9407	9.74024	29.2207	14.6104	18.4894	14.6104	13.069	17.0454
22.3319	40.8335	14.6104	20.4545	21.9155	14.6104	11.2208	22.2881	12.0535	20.5349	14.6104	21.56	27.7207	10.332	28.6826	15.8255	19.4805	14.6104	13.069	15.2459
24.3506	39.2726	20.5349	21.56	19.4805	9.74024	12.1753	19.4805	9.74024	19.4805	13.7751	24.3506	26.1355	10.6485	24.3506	19.4805	14.6104	12.0535	13.069	9.74024
19.4805	50.6979	21.9228	27.9788	21.7792	15.2118	12.1753	17.2183	9.74024	19.4805	14.6104	29.0405	25.8287	7.30518	22.8676	10.8068	18.8985	14.1185	13.069	14.6104
23.5592	47.7272	22.6095	26.6761	21.9959	14.6104	10.8068	16.1712	9.74024	20.0211	14.6104	25.987	27.2045	9.74024	21.56	18.8985	17.0454	13.5073	13.0909	14.3255
23.5787	46.3952	21.9155	19.9334	18.991	16.3344	12.0535	14.6104	9.74024	22.6095	14.6104	17.513	29.2207	14.6104	28.1055	14.6104	14.6104	12.1753	13.0909	14.6104
22.9626	40.5218	19.4805	26.7857	19.4805	14.6298	13.069	19.4805	7.69966	14.6104	15.9448	20.4034	27.5503	9.74024	22.7142	11.7784	21.9155	14.6104	13.0909	16.1712
22.9626	51.1825	14.6104	22.4415	21.8254	14.6104	11.9391	20.1477	10.8068	20.4034	18.5138	19.4805	26.5008	14.6104	31.2199	19.4805	19.4805	14.6104	13.0909	15.2459
23.9586	51.1825	24.3506	22.1323	22.6095	13.31	11.9391	22.6095	9.74024	16.8847	17.0454	19.4805	27.224	10.7143	24.0681	14.6104	19.6022	14.1574	13.0958	19.4805
21.7037	51.1363	19.4805	23.7491	21.9155	17.0454	9.74024	19.2102	9.49673	23.5129	17.0454	21.2313	29.2207	10.8068	26.7857	14.6104	19.4805	10.4074	13.2467	14.8587
20.6615	51.1825	24.3506	20.8173	22.3831	13.7751	12.9935	17.0454	9.74024	17.6152	13.2102	24.3506	29.1574	12.1753	27.879	15.0219	19.6022	13.5073	13.3782	17.0454
20.6615	47.7199	18.1729	24.1047	21.56	11.6883	12.1753	19.6022	9.74024	24.3506	9.74024	19.4805	28.3149	16.4123	21.9155	14.3255	20.9366	14.6104	13.5073	14.6104
20.6907	48.2678	17.0454	26.7857	14.6104	14.4691	9.74024	19.4805	9.74024	19.2102	16.8847	26.2256	23.2792	13.069	26.4959	19.103	19.4805	14.2548	13.5073	17.0454
20.2621	45.9252	21.9155	20.6615	17.3936	17.0454	9.74024	18.5138	10.332	21.129	18.4797	19.2418	29.1501	9.45047	29.0527	18.1461	20.2646	14.1233	13.5073	17.0454
26.7857	46.2661	22.3831	25.9358	21.297	13.7751	14.1574	22.0495	10.332	18.9107	14.6298	16.1785	26.7443	9.74024	23.172	17.0454	19.6022	17.0454	13.5073	12.1753
24.3506	41.3254	22.3319	22.0763	18.991	13.5828	9.74024	22.3319	7.30518	15.4505	17.2134	23.418	18.9399	10.0349	27.7207	14.6104	20.5203	17.0454	13.5073	14.6104
19.4805	47.9147	20.0211	19.9334	24.1047	14.6104	13.7751	19.4805	12.1753	21.56	17.0454	23.4131	27.034	13.7751	27.5503	16.8847	18.8985	13.8604	13.5657	17.0454
24.3506	48.1655	19.4805	24.1047	23.9586	18.5138	10.78	19.4805	12.1753	23.8636	18.4797	19.8677	28.5219	11.4083	26.7857	14.6104	17.6956	9.60875	13.5828	18.991
24.1047	50.0941	21.7037	24.3506	22.3831	18.991	10.8725	19.5852	11.5495	19.4805	17.5592	19.4805	30.9934	12.1753	29.2207	18.9399	22.1858	14.1574	13.7751	17.0454
18.7914	42.0243	17.5592	24.3141	19.4805	15.2459	11.2208	19.4805	11.9781	22.3831	19.4805	27.5624	33.7694	12.0535	32.7783	16.9139	21.9155	13.7751	13.7751	16.1858
21.9155	56.0064	21.9155	20.5349	21.9155	14.6104	12.3214	20.9951	10.332	22.3831	19.4805	22.3831	29.1306	10.3831	32.1111	13.7751	14.4302	14.1745	13.7751	14.6104
25.8287	47.6249	21.8522	27.7207	23.4131	13.069	12.1753	19.4805	9.74024	20.6615	14.6104	19.4805	31.2053	10.332	27.4358	17.4229	16.9139	15.4967	13.7751	17.0454
[truncated: 770 more rows]

[truncated: 18 more sheets: Figure 3F, Figure 4A, Figure 4B, Figure 4C, Figure 5A, Figure 5B, Figure 5C, Figure 6B, Figure 6C, Figure 6D, Figure 6E, Figure 6F, Figure 7A, Figure 7B, Figure 7E, Figure 7F, Supp Fig5a, Supp Fig6a]
